# Supplementary material for: Poly[(μ6-benzene-1,3,5-tricarboxyl­ato-κ6 O 1:O 1′:O 3:O 3′:O 5:O 5′)tris­(N,N-dimethyl­formamide-κO)tris­(μ3-formato-κ2 O:O′)trimagnesium(II)]
Source: Acta Crystallogr Sect E Struct Rep Online. 2010 Sep 25;66(Pt 10):m1289. doi: 10.1107/S1600536810035907 (PMC2983117; doi:10.1107/S1600536810035907)
Supplement: Supplementary file 2 [file e-66-m1289-Isup2.hkl]

# 
# h,k,l, Fc-squared, Fo-squared, sigma(Fo-squared) and status flag 
# 
data_I
_shelx_title ' mgbtc in P-3' 
_shelx_refln_list_code          4 
_shelx_F_calc_maximum      121.66 
_exptl_crystal_F_000       660.00 
_reflns_d_resolution_high  0.7507 
 
loop_ 
 _symmetry_equiv_pos_as_xyz 
 'x, y, z' 
 '-y, x-y, z' 
 '-x+y, -x, z' 
 '-x, -y, -z' 
 'y, -x+y, -z' 
 'x-y, x, -z' 
 
_cell_length_a    13.9739 
_cell_length_b    13.9739 
_cell_length_c     8.1188 
_cell_angle_alpha  90.000 
_cell_angle_beta   90.000 
_cell_angle_gamma 120.000 
 
_shelx_F_squared_multiplier     1.000 
 
loop_ 
 _refln_index_h 
 _refln_index_k 
 _refln_index_l 
 _refln_F_squared_calc 
 _refln_F_squared_meas 
 _refln_F_squared_sigma 
 _refln_observed_status 
   0   1   0     3222.09     3103.76     47.15 o 
  -1   2   0     2142.19     2131.48     24.08 o 
   0   2   0     2391.49     2364.68     30.53 o 
  -2   3   0      216.32      369.16      9.42 o 
  -1   3   0     2220.63     2089.51     29.47 o 
   0   3   0     1072.54      993.80     13.46 o 
  -3   4   0      277.20      401.80      9.82 o 
  -2   4   0     7073.59     6860.33     76.19 o 
  -1   4   0     2366.69     2404.59     30.50 o 
   0   4   0       49.14       82.80      1.38 o 
  -4   5   0       31.45       48.17      0.94 o 
  -3   5   0      218.47      318.12     12.22 o 
  -2   5   0     1977.93     1901.70     23.99 o 
  -1   5   0       13.27       18.11      0.65 o 
   0   5   0     2213.50     2044.89     27.07 o 
  -5   6   0       16.37      219.40      6.35 o 
  -4   6   0        6.75      362.81      9.19 o 
  -3   6   0      109.35      116.44      1.98 o 
  -2   6   0     4423.04     4644.40     92.52 o 
  -1   6   0     3319.94     3525.32     81.70 o 
   0   6   0      832.65      974.77     13.54 o 
  -6   7   0      426.34      406.84      6.34 o 
  -5   7   0       68.91      175.39      8.22 o 
  -4   7   0      185.57      317.41     19.60 o 
  -3   7   0     2178.90     2195.54     41.73 o 
  -2   7   0     2090.89     2083.26     34.11 o 
  -1   7   0       38.20       47.41      2.76 o 
   0   7   0       42.27       53.31      1.32 o 
  -7   8   0      125.77      163.08      3.25 o 
  -6   8   0      418.65      398.77      5.63 o 
  -5   8   0       12.20       43.58      2.86 o 
  -4   8   0      302.23      310.75      5.14 o 
  -3   8   0      564.01      530.26      9.38 o 
  -2   8   0       31.70       78.15      3.61 o 
  -1   8   0      608.08      657.46     10.92 o 
   0   8   0     1599.59     1655.52     24.37 o 
  -8   9   0     1099.19     1022.25     15.46 o 
  -7   9   0     1090.58     1112.61     15.54 o 
  -6   9   0     1086.32     1104.14     16.07 o 
  -5   9   0      106.33      159.61     11.00 o 
  -4   9   0     1122.55     1079.49     18.74 o 
  -3   9   0      140.94      156.68      4.69 o 
  -2   9   0      163.33      188.87      6.65 o 
  -1   9   0      145.25      225.68      9.20 o 
   0   9   0      324.78      358.48      6.52 o 
  -9  10   0      351.06      314.47      4.98 o 
  -8  10   0        3.86       35.21      1.81 o 
  -7  10   0      113.74      127.28      3.73 o 
  -6  10   0      827.56      758.99     13.51 o 
  -5  10   0      372.31      371.00      7.18 o 
  -4  10   0        8.62       43.50      3.39 o 
  -3  10   0      439.08      398.45      7.83 o 
  -2  10   0      800.61      732.80     17.20 o 
  -1  10   0       12.76       30.51      3.28 o 
   0  10   0      172.61      167.50      3.82 o 
 -10  11   0       71.06      109.63      3.60 o 
  -9  11   0        0.08        3.53      0.82 o 
  -8  11   0      254.15      266.64      5.68 o 
  -7  11   0      210.49      226.43      6.54 o 
  -6  11   0     2515.33     2366.07     42.90 o 
  -5  11   0     1358.11     1352.93     26.94 o 
  -4  11   0      924.30      956.25     17.04 o 
  -3  11   0      424.02      422.92      9.42 o 
  -2  11   0      126.31      111.33      3.55 o 
  -1  11   0      801.89      703.57     12.92 o 
   0  11   0      107.72      127.03      3.17 o 
 -11  12   0        4.41       13.25      1.37 o 
 -10  12   0       13.55       21.78      0.99 o 
  -9  12   0        6.09       23.71      2.33 o 
  -8  12   0        0.00        5.83      0.94 o 
  -7  12   0      630.81      634.60     12.95 o 
  -6  12   0     1143.55     1142.65     21.72 o 
  -5  12   0       69.37      108.54      8.30 o 
  -4  12   0       75.12       72.83      2.51 o 
  -3  12   0      574.16      553.01     11.93 o 
  -2  12   0       52.54       53.44      2.44 o 
  -1  12   0       91.75      105.84      3.15 o 
   0  12   0        8.29        5.75      0.86 o 
 -12  13   0      207.40      204.25      4.51 o 
 -11  13   0        4.34       49.13      3.02 o 
 -10  13   0      257.38      320.99     10.81 o 
  -9  13   0      201.04      271.47     11.58 o 
  -8  13   0      852.97      846.66     16.83 o 
  -7  13   0      124.44      136.32      4.04 o 
  -6  13   0      265.51      279.62      6.72 o 
  -5  13   0      160.60      207.62     11.93 o 
  -4  13   0     2356.72     2193.61     37.28 o 
  -3  13   0     1043.55      966.20     17.48 o 
  -2  13   0      381.57      325.11      7.90 o 
  -1  13   0      229.06      215.22      4.77 o 
   0  13   0      264.29      251.54      6.01 o 
 -13  14   0      136.39      131.27      4.28 o 
 -12  14   0      284.29      258.11      7.77 o 
 -11  14   0      193.07      196.65      6.35 o 
 -10  14   0       98.11      113.91      4.72 o 
  -9  14   0      580.46      563.71     14.08 o 
  -8  14   0      135.93      145.75      4.32 o 
  -7  14   0        0.00        1.01      0.80 o 
  -6  14   0      210.71      211.76      5.59 o 
  -5  14   0      242.83      250.14      6.28 o 
  -4  14   0      297.00      292.84      7.53 o 
  -3  14   0      318.45      303.57      6.80 o 
  -2  14   0      200.80      223.90      5.51 o 
  -1  14   0       12.69       18.24      1.80 o 
   0  14   0       11.96       10.47      1.51 o 
 -14  15   0       33.59       42.80      2.80 o 
 -13  15   0        4.12        7.44      1.64 o 
 -12  15   0       96.31       99.40      4.36 o 
 -11  15   0      439.54      436.24     13.18 o 
 -10  15   0      415.83      397.28     10.95 o 
  -9  15   0        1.36        2.04      1.21 o 
  -8  15   0       14.56       18.74      2.17 o 
  -7  15   0        3.46        1.94      1.13 o 
  -6  15   0        0.53        1.49      1.07 o 
  -5  15   0       11.91       30.86      6.11 o 
  -4  15   0       42.45       73.35      4.68 o 
  -3  15   0      144.98      145.19      4.82 o 
  -2  15   0       18.44       18.26      1.68 o 
  -1  15   0      141.70      148.14      4.41 o 
   0  15   0        0.99        1.59      1.18 o 
 -15  16   0       42.12       40.23      3.70 o 
 -14  16   0       81.05       76.88      4.02 o 
 -13  16   0       20.89       23.31      2.47 o 
 -12  16   0       79.33       88.59      4.16 o 
 -11  16   0      285.32      304.19      9.23 o 
 -10  16   0      349.69      373.40     10.62 o 
  -9  16   0      125.63      134.69      5.39 o 
  -8  16   0        1.19        1.34      1.18 o 
  -7  16   0      264.23      265.49      8.10 o 
  -6  16   0       55.96       74.07      3.71 o 
  -5  16   0      403.51      400.58     13.27 o 
  -4  16   0       13.32       17.57      3.36 o 
  -3  16   0       88.54       97.65      5.55 o 
  -2  16   0        6.25       16.84      2.73 o 
  -1  16   0       59.41       57.05      4.09 o 
   0  16   0        2.49        1.75      1.71 o 
 -15  17   0        5.95        6.45      2.14 o 
 -14  17   0       90.81      102.16      4.75 o 
 -13  17   0        1.22        9.55      2.76 o 
 -12  17   0      343.61      363.14     10.34 o 
 -11  17   0       87.41       97.39      4.71 o 
 -10  17   0        9.10       10.19      2.24 o 
  -9  17   0        0.67        3.06      1.59 o 
  -8  17   0       50.55       50.52      3.70 o 
  -7  17   0       34.89       44.20      3.49 o 
  -6  17   0       84.68       81.94      6.32 o 
  -5  17   0      108.48      128.68      8.02 o 
  -4  17   0       47.44       58.81      5.25 o 
  -3  17   0      149.95      140.35      9.59 o 
  -2  17   0        3.74        6.71      2.58 o 
 -13  18   0       98.63      103.22      5.34 o 
 -12  18   0       37.91       50.77      4.64 o 
 -11  18   0       47.00       50.99      4.05 o 
 -10  18   0        1.65        3.44      1.73 o 
  -9  18   0        0.80       -0.31      1.24 o 
  -8  18   0       94.98       92.90      5.13 o 
  -7  18   0       58.52       82.02     11.34 o 
  -6  18   0      121.87      136.99      8.59 o 
  -5  18   0       25.05       38.64      7.38 o 
   0   0   1    14802.00    12918.51    276.97 o 
  -1   1   1     1847.61     1665.28     18.03 o 
   0   1   1        8.99      182.08      3.78 o 
   1   1   1      508.88      517.01     11.36 o 
  -3   2   1       35.51      391.12      9.90 o 
  -2   2   1     5772.07     5501.65     59.41 o 
  -1   2   1     3456.81     3423.72     35.92 o 
   0   2   1     4047.66     4179.50     46.56 o 
   1   2   1     5412.72     4964.83     63.69 o 
   2   2   1     3163.23     2982.13     34.56 o 
  -5   3   1       22.07       47.99      2.27 o 
  -4   3   1     3828.26     3611.58     40.63 o 
  -3   3   1     2857.14     2631.82     26.91 o 
  -2   3   1        3.44      111.47      3.16 o 
  -1   3   1     4003.25     3727.55     41.21 o 
   0   3   1     2053.42     2013.50     26.41 o 
   1   3   1      837.27     1084.15     22.87 o 
   2   3   1      128.06      309.31      9.14 o 
   3   3   1      280.27      365.71      7.11 o 
  -7   4   1       62.64       65.31      1.95 o 
  -6   4   1     1181.89     1214.75     17.26 o 
  -5   4   1     3359.55     3228.78     34.54 o 
  -4   4   1     1309.54     1312.61     13.78 o 
  -3   4   1      558.64      843.12     22.68 o 
  -2   4   1      294.45      322.91      4.54 o 
  -1   4   1     7347.87     6929.41    102.94 o 
   0   4   1      245.89      260.67      7.57 o 
   1   4   1      300.46      433.86     22.71 o 
   2   4   1      120.33      216.90      8.73 o 
   3   4   1      194.98      227.87      5.79 o 
   4   4   1      301.18      326.72      5.55 o 
  -9   5   1     1938.39     1878.68     28.19 o 
  -8   5   1       48.89      136.66      7.48 o 
  -7   5   1       99.36      152.66      4.58 o 
  -6   5   1     1772.18     1912.52     25.82 o 
  -5   5   1     1111.82     1173.66     13.31 o 
  -4   5   1      491.44      486.09     11.39 o 
  -3   5   1     2639.77     2667.75     26.70 o 
  -2   5   1     7905.63     7391.19     88.87 o 
  -1   5   1      343.50      367.96      5.32 o 
   0   5   1     4579.96     4328.08     64.78 o 
   1   5   1        0.67      210.06     11.94 o 
   2   5   1     2075.03     1979.99     27.90 o 
   3   5   1     2615.41     2486.34     39.78 o 
   4   5   1        2.42      100.18      3.65 o 
   5   5   1       26.25       21.35      0.93 o 
 -11   6   1     1533.78     1499.34     27.83 o 
 -10   6   1       11.17       52.79      2.32 o 
  -9   6   1      267.85      265.77      5.24 o 
  -8   6   1     1081.56     1145.51     15.98 o 
  -7   6   1       81.20       85.60      2.59 o 
  -6   6   1     9233.78     9513.81    122.47 o 
  -5   6   1       27.55      502.26     34.06 o 
  -4   6   1     2368.89     2483.35     26.56 o 
  -3   6   1     2953.79     2830.56     38.95 o 
  -2   6   1      288.17      366.69      8.85 o 
  -1   6   1     6346.17     6749.81     95.55 o 
   0   6   1      797.58     1034.96     23.35 o 
   1   6   1      867.11      787.81     12.29 o 
   2   6   1     2483.28     2337.71     35.06 o 
   3   6   1      362.40      399.39      7.16 o 
   4   6   1      662.74      663.26     10.10 o 
   5   6   1     1862.35     1882.30     28.54 o 
   6   6   1       23.37       32.54      3.83 o 
 -13   7   1      110.28      129.99      3.91 o 
 -12   7   1      228.77      226.54      5.61 o 
 -11   7   1        0.08       25.48      3.07 o 
 -10   7   1      615.50      578.77     10.70 o 
  -9   7   1       95.56       87.69      2.20 o 
  -8   7   1      324.93      299.56      4.62 o 
  -7   7   1      113.89      121.59      2.41 o 
  -6   7   1      677.54      677.35     11.15 o 
  -5   7   1       63.85       76.59      1.63 o 
  -4   7   1       43.63       68.89      2.56 o 
  -3   7   1     1288.57     1251.07     20.82 o 
  -2   7   1        6.05       35.29      2.82 o 
  -1   7   1       27.71       72.14      2.81 o 
   0   7   1      355.19      398.40      6.32 o 
   1   7   1       44.77       53.75      1.55 o 
   2   7   1       64.16       92.58      3.05 o 
   3   7   1      106.15      137.36      3.79 o 
   4   7   1      414.09      424.31      7.37 o 
   5   7   1       19.76       31.03      2.32 o 
   6   7   1      455.51      432.08      9.47 o 
   7   7   1      133.28      130.72      5.00 o 
 -15   8   1      118.60      136.96      5.26 o 
 -14   8   1        3.92        5.21      1.31 o 
 -13   8   1       46.83       94.70     10.84 o 
 -12   8   1       27.52       34.84      1.95 o 
 -11   8   1     1114.47     1076.35     20.47 o 
 -10   8   1      135.14      146.58      3.43 o 
  -9   8   1      144.32      182.50      4.40 o 
  -8   8   1      250.21      324.50      8.19 o 
  -7   8   1       54.49       44.40      2.09 o 
  -6   8   1       28.15       43.61      2.51 o 
  -5   8   1        0.33       23.78      1.64 o 
  -4   8   1     1046.62     1010.39     16.17 o 
  -3   8   1     1011.97     1042.09     17.93 o 
  -2   8   1      100.82      127.38      4.86 o 
  -1   8   1        0.13        3.46      0.51 o 
   0   8   1     3598.84     3667.56     51.81 o 
   1   8   1     1261.93     1174.60     18.19 o 
   2   8   1      477.64      492.93     13.78 o 
   3   8   1      471.85      498.71      9.38 o 
   4   8   1      170.56      169.22      4.13 o 
   5   8   1     1410.68     1375.70     30.04 o 
   6   8   1       19.12       29.49      3.35 o 
   7   8   1      334.07      337.27      9.68 o 
   8   8   1       19.62       25.01      2.55 o 
 -17   9   1       96.94      100.81      4.70 o 
 -16   9   1       77.41      109.57      4.73 o 
 -15   9   1        3.47        4.18      1.32 o 
 -14   9   1       74.26      117.36     13.87 o 
 -13   9   1      395.69      377.33      8.49 o 
 -12   9   1      778.38      783.90     13.96 o 
 -11   9   1       91.34      105.29      2.77 o 
 -10   9   1      421.63      399.12      6.47 o 
  -9   9   1        3.71       22.46      1.92 o 
  -8   9   1       11.73       12.09      1.21 o 
  -7   9   1       16.21       29.05      2.02 o 
  -6   9   1       52.92       80.80      4.93 o 
  -5   9   1      712.82      812.36     16.29 o 
  -4   9   1     2369.49     2261.00     35.05 o 
  -3   9   1      910.10      918.64     16.10 o 
  -2   9   1      636.65      610.30     11.12 o 
  -1   9   1        5.84       50.62      2.55 o 
   0   9   1      816.02      832.65     12.59 o 
   1   9   1       76.07      111.78      5.96 o 
   2   9   1       62.17       60.47      1.79 o 
   3   9   1       37.97       63.44      3.42 o 
   4   9   1       10.78       21.27      1.91 o 
   5   9   1     1307.56     1308.90     29.05 o 
   6   9   1       51.25       56.40      3.34 o 
   7   9   1      613.49      601.00     15.32 o 
   8   9   1        0.74        4.26      1.53 o 
   9   9   1       14.52       16.46      2.37 o 
 -18  10   1      341.76      326.27     11.21 o 
 -17  10   1        6.48       13.35      2.23 o 
 -16  10   1      183.01      179.93      6.28 o 
 -15  10   1       73.06       56.88      3.20 o 
 -14  10   1      191.51      192.48      6.24 o 
 -13  10   1      259.26      229.22      5.22 o 
 -12  10   1       15.39        9.00      0.99 o 
 -11  10   1      951.26      829.04     13.73 o 
 -10  10   1       93.05       90.92      2.45 o 
  -9  10   1      155.53      154.11      5.08 o 
  -8  10   1       16.67       87.44      5.50 o 
  -7  10   1       67.86      106.00      6.05 o 
  -6  10   1      194.28      211.17      5.20 o 
  -5  10   1       42.50       38.08      1.63 o 
  -4  10   1      734.68      714.33     14.50 o 
  -3  10   1     1410.49     1396.36     23.97 o 
  -2  10   1     2942.13     2851.55     47.33 o 
  -1  10   1      834.56      835.77     14.92 o 
   0  10   1       49.83       52.70      1.90 o 
   1  10   1      263.37      279.32      5.84 o 
   2  10   1       18.82       27.39      2.30 o 
   3  10   1       67.09       79.57      3.26 o 
   4  10   1       70.17       85.57      4.05 o 
   5  10   1       32.09       40.60      2.98 o 
   6  10   1      491.70      479.21     12.90 o 
   7  10   1      190.71      198.68      7.14 o 
   8  10   1       45.34       45.10      3.37 o 
 -18  11   1      304.87      294.41     10.36 o 
 -17  11   1       75.98       94.33      4.88 o 
 -16  11   1      562.60      523.16     13.49 o 
 -15  11   1      186.23      203.80      6.56 o 
 -14  11   1        1.20        9.71      1.74 o 
 -13  11   1      245.01      211.83      5.21 o 
 -12  11   1      481.98      473.47     10.66 o 
 -11  11   1       22.81       39.21      1.94 o 
 -10  11   1        1.85       16.07      1.45 o 
  -9  11   1      113.56      124.81      2.78 o 
  -8  11   1       23.61       46.47      3.54 o 
  -7  11   1      373.20      416.72      8.95 o 
  -6  11   1       68.73       89.47      4.68 o 
  -5  11   1      612.29      547.22     11.68 o 
  -4  11   1      924.63      923.00     16.51 o 
  -3  11   1      374.28      350.93      7.18 o 
  -2  11   1       66.25       72.86      2.38 o 
  -1  11   1       10.15        6.14      1.23 o 
   0  11   1       65.54       49.60      1.95 o 
   1  11   1        0.95       28.61      2.09 o 
   2  11   1      189.67      199.99      4.24 o 
   3  11   1       47.52       49.00      2.85 o 
   4  11   1        0.00        8.63      1.91 o 
   5  11   1       49.79       66.72      4.21 o 
   6  11   1       73.91       75.70      4.20 o 
   7  11   1       33.62       34.75      3.25 o 
 -18  12   1        8.28       12.34      5.10 o 
 -17  12   1       35.73       54.14      5.07 o 
 -16  12   1       87.23       81.73      3.91 o 
 -15  12   1      319.21      272.22      8.00 o 
 -14  12   1       73.66       62.74      3.26 o 
 -13  12   1       80.71       72.64      3.14 o 
 -12  12   1      259.42      247.68      5.71 o 
 -11  12   1       73.09       89.07      3.89 o 
 -10  12   1       20.78       29.50      1.69 o 
  -9  12   1       55.99       61.84      3.05 o 
  -8  12   1        1.03        3.01      0.85 o 
  -7  12   1      286.51      287.00      6.76 o 
  -6  12   1     1587.66     1522.31     26.41 o 
  -5  12   1      156.14      151.50      5.93 o 
  -4  12   1       49.34       50.61      2.07 o 
  -3  12   1      264.48      277.21      6.08 o 
  -2  12   1      201.83      171.66      4.28 o 
  -1  12   1       36.27       29.58      1.62 o 
   0  12   1      877.82      769.11     15.99 o 
   1  12   1       72.22       67.43      2.74 o 
   2  12   1       82.23       71.37      3.13 o 
   3  12   1       49.44       72.53      3.65 o 
   4  12   1        2.84        7.40      1.61 o 
   5  12   1      283.92      291.21     10.36 o 
   6  12   1        0.24        6.82      2.82 o 
 -17  13   1       37.67       42.84      3.95 o 
 -16  13   1       61.88       58.21      4.20 o 
 -15  13   1      147.62      136.09      8.96 o 
 -14  13   1      115.43      115.75      3.62 o 
 -13  13   1      276.56      243.59      5.75 o 
 -12  13   1      239.23      220.36      5.24 o 
 -11  13   1        7.04       21.91      2.93 o 
 -10  13   1       62.46       82.19      3.44 o 
  -9  13   1        7.95       18.49      1.99 o 
  -8  13   1      600.64      577.94     12.14 o 
  -7  13   1        1.68        3.42      0.93 o 
  -6  13   1        2.29       11.58      1.51 o 
  -5  13   1       24.83       39.85      3.32 o 
  -4  13   1      297.50      284.71      6.34 o 
  -3  13   1      339.06      317.64      6.89 o 
  -2  13   1      170.35      148.00      3.99 o 
  -1  13   1       19.78       33.22      3.40 o 
   0  13   1        3.98       15.02      3.43 o 
   1  13   1        4.88       14.64      1.47 o 
   2  13   1        8.28       11.97      1.62 o 
   3  13   1       73.09       74.95      4.54 o 
   4  13   1      106.35      132.48      6.37 o 
 -17  14   1       41.30       42.20      4.51 o 
 -16  14   1       27.19       21.74      2.87 o 
 -15  14   1      453.60      450.34     12.41 o 
 -14  14   1       37.70       35.69      2.33 o 
 -13  14   1      285.95      268.66      6.15 o 
 -12  14   1      107.75       95.83      2.84 o 
 -11  14   1      554.73      505.76     10.96 o 
 -10  14   1      262.15      295.50      7.25 o 
  -9  14   1      753.23      751.33     15.36 o 
  -8  14   1       22.52       43.40      2.74 o 
  -7  14   1      124.57      120.12      3.83 o 
  -6  14   1      772.88      699.40     14.31 o 
  -5  14   1       11.31       50.92      5.50 o 
  -4  14   1      997.69      962.62     17.58 o 
  -3  14   1        0.77       27.57      4.16 o 
  -2  14   1       55.26       65.19      2.99 o 
  -1  14   1       28.74       40.47      4.42 o 
   0  14   1       36.83       35.55      2.25 o 
   1  14   1        4.90       18.98      2.85 o 
   2  14   1       46.62       38.30      3.55 o 
   3  14   1       33.02       39.16      3.63 o 
 -16  15   1       99.89      108.41      5.52 o 
 -15  15   1       30.74       30.17      2.64 o 
 -14  15   1      179.47      185.76      5.40 o 
 -13  15   1      447.81      458.22     12.05 o 
 -12  15   1      163.31      163.60      5.81 o 
 -11  15   1     1282.86     1243.03     27.61 o 
 -10  15   1      108.09      104.67      4.52 o 
  -9  15   1        8.95       16.38      2.07 o 
  -8  15   1       82.75       92.45      3.38 o 
  -7  15   1       20.04       30.88      2.04 o 
  -6  15   1      297.28      314.32      9.97 o 
  -5  15   1      238.54      243.10      6.40 o 
  -4  15   1      268.73      279.41     11.47 o 
  -3  15   1      194.73      173.70      6.09 o 
  -2  15   1       27.10       48.07      5.69 o 
  -1  15   1       52.86       65.21      3.10 o 
   0  15   1        3.48        4.54      1.19 o 
   1  15   1        5.20        7.91      2.22 o 
 -16  16   1       40.45       43.26      3.22 o 
 -15  16   1        4.49       10.59      1.86 o 
 -14  16   1        0.04        2.00      1.44 o 
 -13  16   1        6.89       12.98      2.43 o 
 -12  16   1        7.66        9.16      1.86 o 
 -11  16   1      144.65      163.59      6.97 o 
 -10  16   1        9.09       13.20      2.27 o 
  -9  16   1       11.57       12.69      2.23 o 
  -8  16   1      185.42      194.00      7.52 o 
  -7  16   1        6.35       24.31      6.30 o 
  -6  16   1      151.16      154.10      6.50 o 
  -5  16   1        3.05        9.13      2.25 o 
  -4  16   1       44.53       43.45      3.78 o 
  -3  16   1      128.58      123.51      5.06 o 
  -2  16   1       17.36       16.83      2.14 o 
  -1  16   1       11.68       10.27      1.59 o 
   0  16   1       30.39       32.34      2.42 o 
 -14  17   1       16.55       20.42      2.73 o 
 -13  17   1        9.62       24.49      2.89 o 
 -12  17   1      457.12      436.61     13.26 o 
 -11  17   1      443.55      457.68     14.19 o 
 -10  17   1       19.81       33.26      3.27 o 
  -9  17   1      235.59      232.34      8.61 o 
  -8  17   1      106.94      116.62      5.60 o 
  -7  17   1      259.55      274.69     12.74 o 
  -6  17   1       29.83       43.49      7.18 o 
  -5  17   1        0.72       22.14      5.10 o 
  -4  17   1      131.12      134.84      6.86 o 
  -3  17   1      114.56       99.39      5.83 o 
 -12  18   1        1.96       19.47      3.96 o 
 -11  18   1        5.62        9.92      3.16 o 
 -10  18   1       47.98       43.65      3.70 o 
  -9  18   1       17.13       15.36      3.69 o 
  -8  18   1       26.17       28.13      4.45 o 
  -7  18   1       28.36       40.12      5.15 o 
  -6  18   1      508.14      507.40     21.07 o 
   0   0   2    12269.61    11457.02    254.26 o 
  -1   1   2     2167.89     2500.54     40.19 o 
   0   1   2     9493.25     8964.52     97.21 o 
   1   1   2     1867.62     1798.36     19.48 o 
  -3   2   2      347.27      633.08     19.08 o 
  -2   2   2      892.75      977.98     11.03 o 
  -1   2   2      898.11      983.19     11.04 o 
   0   2   2     3320.25     3298.96     36.07 o 
   1   2   2     4829.72     4755.36     54.09 o 
   2   2   2      373.37      388.36      5.58 o 
  -5   3   2       12.11       49.41      3.07 o 
  -4   3   2      148.06      228.60      3.95 o 
  -3   3   2      202.06      353.36     13.38 o 
  -2   3   2     1263.49     1104.35     12.03 o 
  -1   3   2       81.60      207.69      5.98 o 
   0   3   2     4658.93     4517.30     52.14 o 
   1   3   2     1491.61     1596.21     21.50 o 
   2   3   2      181.15      176.99      3.10 o 
   3   3   2     1685.84     1690.05     31.06 o 
  -7   4   2      411.57      446.98      7.30 o 
  -6   4   2     1170.45     1116.19     17.05 o 
  -5   4   2      233.50      223.00      3.48 o 
  -4   4   2       74.52       98.34      2.46 o 
  -3   4   2      330.87      571.31     15.17 o 
  -2   4   2      424.13      403.31      5.14 o 
  -1   4   2     5720.63     5285.65     66.19 o 
   0   4   2      848.72      815.47     11.74 o 
   1   4   2      513.49      498.03      8.28 o 
   2   4   2     1708.95     1638.31     25.65 o 
   3   4   2       85.17      124.02      3.92 o 
   4   4   2       48.65       55.18      1.37 o 
  -9   5   2     1196.49     1159.57     17.96 o 
  -8   5   2      822.74      885.52     13.89 o 
  -7   5   2     2947.29     3121.43     46.77 o 
  -6   5   2      194.36      148.55      2.70 o 
  -5   5   2     3499.34     3556.01     42.43 o 
  -4   5   2        0.07       19.44      1.81 o 
  -3   5   2     1861.45     1818.92     25.41 o 
  -2   5   2       83.11      104.24      3.36 o 
  -1   5   2      438.86      421.57      6.39 o 
   0   5   2       35.65      316.20     22.63 o 
   1   5   2       96.31      117.52      2.99 o 
   2   5   2     7357.08     6805.77    123.10 o 
   3   5   2     1413.82     1314.73     31.21 o 
   4   5   2       75.98      100.57      3.76 o 
   5   5   2      135.74      134.11      3.18 o 
 -11   6   2      418.74      446.52      8.60 o 
 -10   6   2      587.11      599.77      9.31 o 
  -9   6   2     1288.65     1206.29     16.66 o 
  -8   6   2        6.03      442.01     27.98 o 
  -7   6   2     1896.32     1811.42     23.15 o 
  -6   6   2     1002.15     1046.71     13.70 o 
  -5   6   2      316.36      347.33      4.65 o 
  -4   6   2      158.79      238.00      7.68 o 
  -3   6   2     4605.48     4891.55     60.49 o 
  -2   6   2     1133.06     1135.74     16.44 o 
  -1   6   2      457.22      487.89      7.41 o 
   0   6   2        4.47       53.80      2.39 o 
   1   6   2     5071.08     4715.77     70.63 o 
   2   6   2     5172.30     4747.60     85.68 o 
   3   6   2      657.39      630.22     16.25 o 
   4   6   2      526.35      514.84      9.76 o 
   5   6   2     1141.32     1104.32     17.27 o 
   6   6   2      251.18      226.30      5.97 o 
 -13   7   2        7.33       23.43      2.86 o 
 -12   7   2      576.48      536.42     11.18 o 
 -10   7   2      445.44      508.88     11.80 o 
  -9   7   2      231.45      235.64      4.28 o 
  -8   7   2      881.85      871.67     12.40 o 
  -7   7   2      870.07      919.89     13.24 o 
  -6   7   2      552.10      639.13     12.75 o 
  -5   7   2     1336.46     1424.75     18.11 o 
  -4   7   2        0.00      118.34     10.38 o 
  -3   7   2     1254.60     1249.65     18.14 o 
  -2   7   2      188.95      301.23     14.31 o 
  -1   7   2      958.92     1070.69     19.17 o 
   0   7   2      733.32      840.70     11.60 o 
   1   7   2       10.68       45.27      8.19 o 
   2   7   2        6.56       22.70      2.14 o 
   3   7   2     2723.79     2652.45     52.20 o 
   4   7   2     2994.88     2846.44     55.88 o 
   5   7   2       56.57       72.07      4.08 o 
   6   7   2      553.51      516.65     11.43 o 
   7   7   2      664.63      675.31     16.42 o 
 -15   8   2       15.09       22.84      3.40 o 
 -14   8   2       66.95       75.28      4.20 o 
 -13   8   2       12.96       21.96      3.40 o 
 -12   8   2      268.14      250.99      6.13 o 
 -11   8   2      685.35      640.70     11.95 o 
 -10   8   2       24.58       38.90      1.72 o 
  -9   8   2      342.34      356.27      6.18 o 
  -8   8   2      220.38      252.28      4.37 o 
  -7   8   2      492.98      496.05      7.60 o 
  -6   8   2     1238.56     1171.03     17.32 o 
  -5   8   2     1866.56     1828.35     24.07 o 
  -4   8   2        4.29        6.52      0.58 o 
  -3   8   2      113.28      215.07      9.24 o 
  -2   8   2      162.78      259.84      9.70 o 
  -1   8   2       56.13       95.19      3.20 o 
   0   8   2     1095.87     1024.22     15.11 o 
   1   8   2       47.10       59.20      2.58 o 
   2   8   2      587.02      557.60      9.03 o 
   3   8   2      307.71      314.71      9.54 o 
   4   8   2       36.13       39.01      3.17 o 
   5   8   2      178.28      183.96      5.40 o 
   6   8   2      499.62      486.48     11.33 o 
   7   8   2      240.12      249.62      8.37 o 
   8   8   2       71.66       74.02      4.01 o 
 -17   9   2       13.33       15.21      2.22 o 
 -16   9   2      117.65      113.41      4.93 o 
 -15   9   2       39.79       45.84      2.93 o 
 -14   9   2        3.72       38.64      7.75 o 
 -13   9   2        0.32       20.63      5.78 o 
 -12   9   2      503.75      509.18     10.79 o 
 -11   9   2      553.43      550.53     10.53 o 
 -10   9   2      349.70      354.64      7.31 o 
  -9   9   2      143.62      133.64      3.03 o 
  -8   9   2      659.21      645.45      9.73 o 
  -7   9   2      368.97      371.44      6.25 o 
  -6   9   2       27.38       40.95      2.41 o 
  -5   9   2       40.26       59.05      2.78 o 
  -4   9   2       97.07       95.80      2.37 o 
  -3   9   2      163.15      148.76      3.52 o 
  -2   9   2       75.87       73.63      2.06 o 
  -1   9   2      137.30      173.94      3.66 o 
   0   9   2      147.13      156.61      3.02 o 
   1   9   2       38.52       66.52      2.35 o 
   2   9   2      653.93      613.86     12.44 o 
   3   9   2      162.51      177.93      6.54 o 
   4   9   2      200.46      189.35      5.56 o 
   5   9   2      358.04      356.24      8.81 o 
   6   9   2       67.27       74.47      3.91 o 
   7   9   2       27.44       32.05      2.94 o 
   8   9   2        2.25        3.17      1.51 o 
   9   9   2       12.12       10.28      2.04 o 
 -18  10   2      118.87      115.23      5.24 o 
 -17  10   2        9.78       19.24      2.35 o 
 -16  10   2       24.40       38.19      2.96 o 
 -15  10   2       39.01       24.34      2.47 o 
 -14  10   2       20.48       45.45      5.78 o 
 -13  10   2      284.10      280.28      8.05 o 
 -12  10   2       11.84       26.86      2.14 o 
 -11  10   2      957.14      897.54     16.10 o 
 -10  10   2      467.11      495.59      8.46 o 
  -9  10   2        3.81        9.83      1.33 o 
  -8  10   2       22.44       31.53      1.25 o 
  -7  10   2      210.28      182.00      3.43 o 
  -6  10   2      631.00      595.81     10.88 o 
  -5  10   2       53.28       76.78      2.37 o 
  -4  10   2       48.26       69.90      3.26 o 
  -3  10   2      187.82      195.76      8.32 o 
  -2  10   2      124.77      139.30      3.44 o 
  -1  10   2       22.52       21.85      1.20 o 
   0  10   2      572.55      572.14     10.57 o 
   1  10   2       20.79       74.66      8.44 o 
   2  10   2      424.34      393.91      8.51 o 
   3  10   2       92.09       93.97      4.56 o 
   4  10   2      705.25      710.74     15.20 o 
   5  10   2       25.07       33.88      2.44 o 
   6  10   2      186.17      198.66      7.08 o 
   7  10   2       82.24       82.39      4.41 o 
   8  10   2       74.77       61.17      3.94 o 
 -18  11   2      315.37      292.82     10.73 o 
 -17  11   2      144.61      148.73      5.82 o 
 -16  11   2       50.31       45.48      3.04 o 
 -15  11   2       13.48       28.18      6.71 o 
 -14  11   2      178.49      178.01      6.00 o 
 -13  11   2       13.17       17.58      3.83 o 
 -12  11   2      406.38      403.11      8.28 o 
 -11  11   2       79.66      108.28      3.00 o 
 -10  11   2        0.74       13.43      1.76 o 
  -9  11   2       16.65       23.37      1.63 o 
  -8  11   2        4.53        8.44      1.76 o 
  -7  11   2      456.10      411.49      8.27 o 
  -6  11   2      113.71      130.15      3.47 o 
  -5  11   2      230.18      218.93      4.95 o 
  -4  11   2        4.78       36.24      6.17 o 
  -3  11   2        4.94        7.14      1.23 o 
  -2  11   2       88.95       90.10      2.64 o 
  -1  11   2        3.62        9.18      0.93 o 
   0  11   2       61.36       70.93      2.77 o 
   1  11   2      182.52      211.99      5.56 o 
   2  11   2      214.78      202.72      4.58 o 
   3  11   2       85.15       95.32      4.18 o 
   4  11   2      392.87      383.86     10.41 o 
   5  11   2        2.59        4.39      1.79 o 
   6  11   2        0.19        3.70      1.67 o 
   7  11   2       88.01       82.91      4.60 o 
 -17  12   2       63.20       74.56      4.48 o 
 -16  12   2        5.16       16.85      2.35 o 
 -15  12   2        7.00       10.78      1.74 o 
 -14  12   2      163.91      162.56      5.63 o 
 -13  12   2      195.47      167.51      4.45 o 
 -12  12   2      226.32      205.43      5.02 o 
 -11  12   2       10.42       26.15      2.17 o 
 -10  12   2      157.84      149.60      3.67 o 
  -9  12   2      126.80      132.77      3.95 o 
  -8  12   2        6.88        9.32      2.33 o 
  -7  12   2      540.06      560.82     10.82 o 
  -6  12   2     1466.76     1386.15     26.91 o 
  -5  12   2      146.02      154.28      3.96 o 
  -4  12   2        1.26        3.18      0.77 o 
  -3  12   2       56.17       68.64      2.37 o 
  -2  12   2      349.50      362.90      7.46 o 
  -1  12   2      224.46      189.61      5.31 o 
   0  12   2      513.52      434.71      9.89 o 
   1  12   2       55.48       57.05      2.49 o 
   2  12   2       97.59       85.82      4.60 o 
   3  12   2       17.22       13.12      1.93 o 
   4  12   2      312.64      296.72      8.85 o 
   5  12   2      316.37      339.54     11.67 o 
 -17  13   2        1.91       11.61      3.49 o 
 -16  13   2       12.04       12.55      1.92 o 
 -15  13   2        6.49        6.64      1.49 o 
 -14  13   2      220.94      217.13      6.82 o 
 -13  13   2       67.71       60.66      2.68 o 
 -12  13   2       67.07       68.67      2.58 o 
 -11  13   2      171.92      183.54      4.50 o 
 -10  13   2      141.69      138.93      3.90 o 
  -9  13   2      333.04      330.44      7.74 o 
  -8  13   2       56.15       62.06      2.60 o 
  -7  13   2        7.57       10.39      1.21 o 
  -6  13   2       51.34       60.58      2.35 o 
  -5  13   2      171.44      184.10      4.60 o 
  -4  13   2       67.88       82.86      3.92 o 
  -3  13   2      203.86      190.87      6.19 o 
  -2  13   2        5.87       16.61      3.29 o 
  -1  13   2       14.94       15.06      1.83 o 
   0  13   2       19.96       24.52      2.18 o 
   1  13   2       30.49       47.62      4.16 o 
   2  13   2        0.29        0.21      1.06 o 
   3  13   2       28.72       24.70      2.59 o 
   4  13   2       80.88       92.95      5.35 o 
 -17  14   2        0.03       13.32      3.35 o 
 -16  14   2      159.25      168.92      7.57 o 
 -15  14   2      106.29      104.28      4.38 o 
 -14  14   2        1.09        1.22      1.03 o 
 -13  14   2       29.09       40.23      2.73 o 
 -12  14   2       65.87       66.07      2.39 o 
 -11  14   2      398.85      372.70      8.59 o 
 -10  14   2      142.50      147.74      4.51 o 
  -9  14   2      574.53      528.56     12.56 o 
  -8  14   2       31.54       71.53      7.75 o 
  -7  14   2      127.74      128.03      4.77 o 
  -6  14   2     1561.24     1537.43     29.08 o 
  -5  14   2       52.72       73.64      3.50 o 
  -4  14   2      143.28      155.38      5.53 o 
  -3  14   2      169.54      167.24      5.82 o 
  -2  14   2       66.89       70.53      3.59 o 
  -1  14   2      160.08      157.08      5.63 o 
   0  14   2        0.18        0.53      1.04 o 
   1  14   2       16.81       24.22      3.27 o 
   2  14   2      327.85      306.33      9.16 o 
   3  14   2      217.44      209.42      7.29 o 
 -16  15   2      467.00      459.13     14.63 o 
 -15  15   2      129.76      123.53      5.79 o 
 -14  15   2       43.34       42.12      2.98 o 
 -13  15   2       32.30       37.73      3.13 o 
 -12  15   2      212.51      198.69      8.42 o 
 -11  15   2     1374.71     1328.30     32.90 o 
 -10  15   2        6.47        9.80      2.03 o 
  -9  15   2      133.15      130.59      5.74 o 
  -8  15   2       44.05       53.71      4.13 o 
  -7  15   2      404.51      376.86      9.65 o 
  -6  15   2      183.12      201.59      5.67 o 
  -5  15   2      304.81      312.67      9.03 o 
  -4  15   2      120.72      176.86     18.47 o 
  -3  15   2       54.12       60.15      5.46 o 
  -2  15   2        0.01        1.55      1.38 o 
  -1  15   2       86.36       94.50      4.22 o 
   0  15   2       24.03       34.43      2.99 o 
   1  15   2        2.97       21.10      3.44 o 
 -15  16   2        1.79       11.22      1.60 o 
 -14  16   2       96.22       99.39      6.53 o 
 -13  16   2       86.29       84.87      5.23 o 
 -12  16   2        4.16        6.98      1.78 o 
 -11  16   2        7.35       13.26      1.93 o 
 -10  16   2      245.61      233.53      7.00 o 
  -9  16   2      121.89      129.60      5.85 o 
  -8  16   2       10.46       12.40      2.90 o 
  -7  16   2        2.72       10.09      2.57 o 
  -6  16   2        7.55       18.66      3.04 o 
  -5  16   2       25.42       22.55      2.48 o 
  -4  16   2      100.11       91.45      4.32 o 
  -3  16   2       27.57       27.87      2.64 o 
  -2  16   2       39.43       45.00      3.07 o 
  -1  16   2       75.58       70.14      3.68 o 
 -14  17   2        9.87       11.85      2.83 o 
 -13  17   2       85.63      108.73      5.39 o 
 -12  17   2        1.29        5.75      3.25 o 
 -11  17   2      178.41      171.75      7.24 o 
 -10  17   2       80.45       89.89      4.96 o 
  -9  17   2       72.35       76.42      6.06 o 
  -8  17   2       61.25       66.77      5.70 o 
  -7  17   2      155.13      161.82      9.15 o 
  -6  17   2       20.91       26.05      4.15 o 
  -5  17   2      152.89      153.43      7.39 o 
  -4  17   2       38.44       47.33      4.07 o 
  -3  17   2        0.43        3.19      1.43 o 
 -11  18   2       39.70       48.51      3.83 o 
 -10  18   2        1.24        5.83      2.64 o 
  -9  18   2        0.23        4.09      2.45 o 
  -8  18   2       27.23       26.27      4.25 o 
  -7  18   2       12.63       25.12      4.06 o 
   0   0   3     6598.28     6735.00    135.17 o 
  -1   1   3      337.10      678.92     20.44 o 
   0   1   3     6409.41     6136.94     67.65 o 
   1   1   3     1400.52     1329.06     14.95 o 
  -3   2   3     2362.74     2248.98     26.24 o 
  -2   2   3      385.20      401.10      5.23 o 
  -1   2   3     1387.73     1387.35     15.12 o 
   0   2   3      441.74      452.51      5.34 o 
   1   2   3      703.49     1103.46     21.46 o 
   2   2   3     1372.98     1461.07     18.09 o 
  -5   3   3      750.71      813.15     10.76 o 
  -4   3   3     4490.47     4633.89     57.29 o 
  -3   3   3     2462.72     2773.83     31.21 o 
  -2   3   3      934.31     1243.45     26.25 o 
  -1   3   3     6495.40     5794.63     70.36 o 
   0   3   3     3891.50     4092.40     50.19 o 
   1   3   3     5468.71     5856.55     75.04 o 
   2   3   3     1004.66     1048.11     15.78 o 
   3   3   3      226.02      194.03      4.63 o 
  -7   4   3      861.18      867.09     16.71 o 
  -6   4   3     1205.89     1131.31     16.35 o 
  -5   4   3      147.00      208.64      5.32 o 
  -4   4   3      589.23      529.04      6.97 o 
  -3   4   3       83.38      185.90     19.79 o 
  -2   4   3      379.16      399.85      7.16 o 
  -1   4   3       83.56      337.06      9.75 o 
   0   4   3        9.07       36.21      2.60 o 
   1   4   3      533.16      494.25      7.78 o 
   2   4   3        4.39       98.27      3.32 o 
   3   4   3      133.54      179.50      5.94 o 
   4   4   3      624.21      633.19     12.78 o 
  -9   5   3       18.81       39.03      3.38 o 
  -8   5   3       98.74      134.00      6.68 o 
  -7   5   3      105.13      185.93     12.28 o 
  -6   5   3      110.75      137.56      3.22 o 
  -5   5   3       23.62       22.03      0.76 o 
  -4   5   3     1097.55     1122.76     14.18 o 
  -3   5   3      583.51      623.96      9.36 o 
  -2   5   3      220.63      294.71      5.39 o 
  -1   5   3       45.99       74.84      3.23 o 
   0   5   3       20.10       31.41      0.80 o 
   1   5   3      811.98      780.30     17.45 o 
   2   5   3       40.74       35.33      1.18 o 
   3   5   3      794.49      781.43     12.84 o 
   4   5   3       31.87       32.69      1.71 o 
   5   5   3     2454.57     2371.83     48.79 o 
 -11   6   3      108.70      141.20      9.43 o 
 -10   6   3      213.69      294.68      8.57 o 
  -9   6   3        3.44       14.17      1.39 o 
  -8   6   3      330.00      420.07     15.56 o 
  -7   6   3      195.01      200.52      8.74 o 
  -6   6   3     2114.37     2141.65     26.56 o 
  -5   6   3      107.57      243.04      5.53 o 
  -4   6   3      180.03      185.98      7.39 o 
  -3   6   3     1330.05     1325.16     18.15 o 
  -2   6   3       28.71       36.62      1.12 o 
  -1   6   3     3314.75     3248.43     58.81 o 
   0   6   3     1291.01     1398.18     21.84 o 
   1   6   3      406.06      377.34      6.76 o 
   2   6   3      393.46      381.39      7.35 o 
   3   6   3      205.80      205.15      4.86 o 
   4   6   3     1673.17     1540.77     36.91 o 
   5   6   3      556.16      522.82     14.26 o 
   6   6   3       70.13       92.17      7.73 o 
 -13   7   3      121.07      124.89      4.29 o 
 -12   7   3      188.56      176.44      6.68 o 
 -11   7   3       76.79      100.68      3.82 o 
 -10   7   3      161.91      177.34      4.05 o 
  -9   7   3       14.16       29.69      1.48 o 
  -8   7   3       29.64       68.90      2.88 o 
  -7   7   3       26.28       26.44      0.97 o 
  -6   7   3     3167.74     3085.80     36.53 o 
  -5   7   3     6603.98     6162.03    117.94 o 
  -4   7   3       11.83      112.79      7.92 o 
  -3   7   3      838.95      819.80     13.64 o 
  -2   7   3       20.03      524.02     20.79 o 
  -1   7   3       21.73      302.17     14.51 o 
   0   7   3        2.98        4.46      0.51 o 
   1   7   3     1066.75     1025.49     18.09 o 
   2   7   3      536.83      510.86     10.43 o 
   3   7   3      739.07      669.12     17.50 o 
   4   7   3      790.04      745.61     19.36 o 
   5   7   3       12.83       26.46      3.58 o 
   6   7   3      280.52      256.33      6.85 o 
   7   7   3        0.71        4.54      1.22 o 
 -15   8   3      155.63      142.62      5.63 o 
 -14   8   3       38.96       47.73      3.09 o 
 -13   8   3       33.50       37.54      2.61 o 
 -12   8   3     1119.51     1007.17     18.33 o 
 -11   8   3       16.79       20.67      1.31 o 
 -10   8   3      237.50      234.16      4.78 o 
  -9   8   3      147.62      175.56      3.90 o 
  -8   8   3        0.14        6.70      0.79 o 
  -7   8   3      266.28      244.92      4.31 o 
  -6   8   3     4675.29     4481.31     59.91 o 
  -5   8   3      246.83      220.13      4.03 o 
  -4   8   3       93.27      103.52      3.19 o 
  -3   8   3       32.49       47.66      3.71 o 
  -2   8   3       81.88      444.40     14.84 o 
  -1   8   3      166.25      175.16      4.16 o 
   0   8   3      156.78      164.94      3.85 o 
   1   8   3      984.59      931.13     18.15 o 
   2   8   3      152.57      138.04      3.69 o 
   3   8   3      246.98      226.22      7.60 o 
   4   8   3      160.52      188.77      8.67 o 
   5   8   3      107.87      106.82      4.89 o 
   6   8   3       83.54       84.55      3.58 o 
   7   8   3        7.73       12.29      1.71 o 
   8   8   3       83.34       80.78      4.28 o 
 -17   9   3       64.69       66.69      3.96 o 
 -16   9   3       40.10       35.69      3.04 o 
 -15   9   3       11.08       13.69      2.02 o 
 -14   9   3       62.30       55.28      3.26 o 
 -13   9   3       33.61       44.82      3.19 o 
 -12   9   3       49.02       95.43      8.42 o 
 -11   9   3       90.67       97.38      2.95 o 
 -10   9   3       27.11       39.43      1.69 o 
  -9   9   3       69.91       65.60      2.12 o 
  -8   9   3       18.90       57.12      4.22 o 
  -7   9   3       36.47       40.10      1.38 o 
  -6   9   3      205.66      189.30      3.44 o 
  -5   9   3      861.27      826.77     13.61 o 
  -4   9   3       12.25       34.72      1.71 o 
  -3   9   3        1.46       19.56      1.72 o 
  -2   9   3       28.14       39.46      1.74 o 
  -1   9   3     1433.40     1315.64     20.43 o 
   0   9   3        2.97        6.17      0.84 o 
   1   9   3      241.07      242.66      5.90 o 
   2   9   3      202.74      194.12      4.83 o 
   3   9   3      987.01      913.40     23.56 o 
   4   9   3      514.02      519.79     14.80 o 
   5   9   3        2.31        6.45      1.41 o 
   6   9   3       45.17       51.07      2.92 o 
   7   9   3       63.16       62.99      3.79 o 
   8   9   3       66.32       75.42      4.25 o 
 -17  10   3       19.10       31.64      3.00 o 
 -16  10   3       48.06       63.49      3.69 o 
 -15  10   3        2.54        1.63      1.25 o 
 -14  10   3       19.71       21.45      2.27 o 
 -13  10   3       66.99       80.98      3.59 o 
 -12  10   3       68.24      102.65      8.37 o 
 -11  10   3     1269.83     1193.38     20.90 o 
 -10  10   3      183.38      188.22      4.30 o 
  -9  10   3       11.80       11.62      1.05 o 
  -8  10   3       53.35       63.99      1.88 o 
  -7  10   3      892.23      835.01     12.96 o 
  -6  10   3     1604.15     1511.67     26.38 o 
  -5  10   3       20.09       36.98      3.81 o 
  -4  10   3      109.05      156.34      4.61 o 
  -3  10   3        9.56       45.15      2.77 o 
  -2  10   3       33.65       32.61      1.43 o 
  -1  10   3      200.70      211.15      4.59 o 
   0  10   3      241.25      213.78      5.45 o 
   1  10   3      104.33      221.21      9.50 o 
   2  10   3      163.93      156.48      4.90 o 
   3  10   3      294.67      298.66      9.78 o 
   4  10   3       66.94       66.59      4.03 o 
   5  10   3        4.88        7.06      1.49 o 
   6  10   3      190.28      186.74      6.07 o 
   7  10   3       59.46       66.46      4.06 o 
 -17  11   3       79.38       89.84      4.56 o 
 -16  11   3       86.56       88.20      4.36 o 
 -15  11   3        1.13       39.82      9.59 o 
 -14  11   3       94.25      101.84      4.38 o 
 -13  11   3       45.85       31.39      2.20 o 
 -12  11   3      232.22      243.22      6.47 o 
 -11  11   3       20.47       46.25      2.06 o 
 -10  11   3       73.82      106.82      4.01 o 
  -9  11   3       95.56       98.70      2.77 o 
  -8  11   3       84.18       87.05      2.46 o 
  -7  11   3       10.36       16.22      1.32 o 
  -6  11   3      101.81      105.93      3.04 o 
  -5  11   3      273.10      255.21      5.57 o 
  -4  11   3       79.41       84.23      3.29 o 
  -3  11   3       99.03       88.65      2.96 o 
  -2  11   3       54.66       62.23      2.35 o 
  -1  11   3      892.61      845.07     19.17 o 
   0  11   3      364.82      339.42      9.04 o 
   1  11   3       35.55       52.52      4.10 o 
   2  11   3       26.33       38.66      3.78 o 
   3  11   3      280.40      277.31      9.53 o 
   4  11   3      987.54      965.18     21.97 o 
   5  11   3        1.05        3.28      1.40 o 
   6  11   3       90.67       97.00      5.46 o 
 -17  12   3        0.00        6.43      2.36 o 
 -16  12   3        3.94       10.87      2.07 o 
 -15  12   3      136.35      138.88      5.42 o 
 -14  12   3      732.80      670.99     14.70 o 
 -13  12   3      716.29      669.35     15.96 o 
 -12  12   3        3.52        6.13      1.07 o 
 -11  12   3      669.95      707.17     14.38 o 
 -10  12   3      866.10      834.97     17.35 o 
  -9  12   3      940.40      917.62     15.16 o 
  -8  12   3      146.06      155.32      4.07 o 
  -7  12   3     1203.74     1169.09     25.62 o 
  -6  12   3     1110.71     1067.06     20.70 o 
  -5  12   3      602.72      576.38     12.07 o 
  -4  12   3       54.89       66.17      2.65 o 
  -3  12   3        7.68       40.38      7.98 o 
  -2  12   3       34.61       51.24      4.45 o 
  -1  12   3     1041.90      991.47     22.26 o 
   0  12   3      104.58       80.04      3.61 o 
   1  12   3      236.79      245.55      7.15 o 
   2  12   3       33.52       54.84      6.06 o 
   3  12   3      296.09      272.21      9.62 o 
   4  12   3      160.35      149.22      5.79 o 
   5  12   3       98.11      114.90      5.14 o 
 -17  13   3        0.77        7.62      1.77 o 
 -16  13   3        0.00        0.72      1.13 o 
 -15  13   3       52.34       46.10      3.03 o 
 -14  13   3      187.00      197.49      6.53 o 
 -13  13   3       23.14       22.72      2.24 o 
 -12  13   3       19.25       25.48      2.81 o 
 -11  13   3        1.37       11.93      1.53 o 
 -10  13   3       43.65       45.57      2.35 o 
  -9  13   3        1.50        6.01      1.28 o 
  -8  13   3       63.41       72.97      2.99 o 
  -7  13   3        1.87        3.85      1.08 o 
  -6  13   3       16.37       26.61      1.87 o 
  -5  13   3       26.37       39.23      2.11 o 
  -4  13   3      140.14      124.42      4.74 o 
  -3  13   3      205.46      215.46      6.78 o 
  -2  13   3      215.41      198.21      6.45 o 
  -1  13   3        1.74        6.46      1.43 o 
   0  13   3        0.65        2.33      1.11 o 
   1  13   3        3.52       13.56      3.35 o 
   2  13   3        5.70        5.08      1.86 o 
   3  13   3        0.01        2.51      1.37 o 
   4  13   3       89.23       91.11      4.59 o 
 -16  14   3       22.00       29.07      2.71 o 
 -15  14   3      142.20      133.18      5.20 o 
 -14  14   3       93.21       94.52      4.14 o 
 -13  14   3      292.21      283.88      8.04 o 
 -12  14   3       31.46       45.78      2.74 o 
 -11  14   3       97.78      111.46      5.17 o 
 -10  14   3       18.10       18.76      1.79 o 
  -9  14   3      169.24      162.46      5.31 o 
  -8  14   3       53.00       61.14      4.51 o 
  -7  14   3      136.03      142.64      4.50 o 
  -6  14   3      354.80      333.48      8.02 o 
  -5  14   3      101.12      104.50      4.38 o 
  -4  14   3       10.69       11.14      1.78 o 
  -3  14   3      495.49      484.57     12.54 o 
  -2  14   3      265.61      259.73      7.90 o 
  -1  14   3       94.53      105.75      4.44 o 
   0  14   3       20.97       23.08      2.18 o 
   1  14   3        0.01        8.68      2.87 o 
   2  14   3      154.04      152.50      7.02 o 
 -15  15   3       30.18       36.01      2.69 o 
 -14  15   3       11.66       17.43      1.90 o 
 -13  15   3      119.07      118.99      5.32 o 
 -12  15   3        6.28       18.09      3.58 o 
 -11  15   3      255.65      245.84      7.08 o 
 -10  15   3        1.88        8.29      1.36 o 
  -9  15   3       97.67      100.68      4.02 o 
  -8  15   3       43.33       40.74      2.55 o 
  -7  15   3        0.03        2.42      1.32 o 
  -6  15   3       55.17       61.90      3.64 o 
  -5  15   3      153.28      168.58      6.05 o 
  -4  15   3       21.79       45.22      3.18 o 
  -3  15   3      203.75      191.17      6.56 o 
  -2  15   3        9.36       13.64      1.96 o 
  -1  15   3       25.03       20.91      2.33 o 
   0  15   3      172.20      168.57      5.80 o 
 -14  16   3        0.13        2.43      1.99 o 
 -13  16   3        4.27        6.79      1.73 o 
 -12  16   3       19.49       14.74      1.86 o 
 -11  16   3      122.47      128.77      4.43 o 
 -10  16   3       46.12       42.60      2.69 o 
  -9  16   3        0.96        0.60      0.69 o 
  -8  16   3        0.26        2.29      1.39 o 
  -7  16   3        0.74        0.86      1.15 o 
  -6  16   3       41.53       55.24      3.37 o 
  -5  16   3        6.12       12.63      2.13 o 
  -4  16   3        5.05       10.30      1.93 o 
  -3  16   3       95.46       82.58      4.53 o 
  -2  16   3       74.23       75.00      3.91 o 
 -13  17   3       36.78       43.37      4.53 o 
 -12  17   3       79.34       86.73      4.75 o 
 -11  17   3      102.55      108.93      4.86 o 
 -10  17   3       19.86       22.15      3.77 o 
  -9  17   3        6.73       10.30      2.18 o 
  -8  17   3       32.07       35.05      3.27 o 
  -7  17   3       47.24       47.72      3.31 o 
  -6  17   3       57.46       61.99      3.64 o 
  -5  17   3       13.66       16.30      2.29 o 
  -4  17   3        0.50        3.09      1.53 o 
   0   0   4      438.16      417.49     10.72 o 
  -1   1   4        0.53       71.09      3.05 o 
   0   1   4     1009.67     1077.89     14.11 o 
   1   1   4       87.07      255.99      9.44 o 
  -3   2   4        0.36       65.48      3.23 o 
  -2   2   4       17.26       32.18      0.91 o 
  -1   2   4     3024.81     3002.40     38.98 o 
   0   2   4      128.56      141.16      2.13 o 
   1   2   4       98.60      107.13      1.80 o 
   2   2   4        0.54       15.22      1.02 o 
  -5   3   4      543.81      509.41      7.05 o 
  -4   3   4        8.75       17.77      0.98 o 
  -3   3   4     1222.97     1201.54     16.44 o 
  -2   3   4     2256.25     2051.60     23.99 o 
  -1   3   4      109.10      218.74      9.25 o 
   0   3   4      242.13      337.96      7.08 o 
   1   3   4        9.77       57.05      1.80 o 
   2   3   4      102.10      128.58      3.80 o 
   3   3   4     1035.67     1049.63     15.59 o 
  -7   4   4        1.25       97.31      9.46 o 
  -6   4   4      290.22      272.05      3.87 o 
  -5   4   4       32.70      165.26      5.74 o 
  -4   4   4     2787.25     2665.40     34.56 o 
  -3   4   4      270.51      326.78      6.59 o 
  -2   4   4      663.27      601.53      7.86 o 
  -1   4   4     1437.75     1355.72     18.48 o 
   0   4   4      484.00      527.56     15.99 o 
   1   4   4     1800.37     1742.76     22.49 o 
   2   4   4      263.62      298.45      5.16 o 
   3   4   4     1210.10     1086.91     17.55 o 
   4   4   4        3.31       12.08      1.99 o 
  -9   5   4       36.78       72.56      2.94 o 
  -8   5   4      485.85      438.39      9.43 o 
  -7   5   4      457.33      563.80     19.57 o 
  -6   5   4       88.48      117.19      2.42 o 
  -5   5   4       32.72       32.79      1.69 o 
  -4   5   4     1110.43     1143.58     15.30 o 
  -3   5   4       55.32       67.78      3.23 o 
  -2   5   4        7.86        8.25      0.76 o 
  -1   5   4     1464.96     1500.73     20.45 o 
   0   5   4      302.45      293.71      4.22 o 
   1   5   4      327.79      310.46      5.72 o 
   2   5   4        6.09       48.50      3.12 o 
   3   5   4       38.16       52.83      2.56 o 
   4   5   4      481.13      453.23     11.18 o 
   5   5   4       41.07       54.15      3.29 o 
 -11   6   4       42.65       54.35      3.07 o 
 -10   6   4       13.73       12.07      1.51 o 
  -9   6   4      246.57      255.14      6.28 o 
  -8   6   4       69.95      132.00      9.55 o 
  -7   6   4      164.96      208.13      5.81 o 
  -6   6   4     1214.16     1195.48     15.28 o 
  -5   6   4      140.16      142.24      2.63 o 
  -4   6   4      169.63      160.56      3.17 o 
  -3   6   4        2.54       31.00      2.95 o 
  -2   6   4        2.24       11.89      1.64 o 
  -1   6   4      282.01      261.27      4.14 o 
   0   6   4      339.60      401.84      7.88 o 
   1   6   4      130.19      127.88      2.90 o 
   2   6   4      132.49      123.31      2.68 o 
   3   6   4      264.85      268.01      5.52 o 
   4   6   4        3.43        6.28      1.18 o 
   5   6   4      339.08      322.53      9.96 o 
   6   6   4      346.59      347.37     10.69 o 
 -13   7   4      578.30      579.19     13.99 o 
 -12   7   4       46.22       65.28      7.39 o 
 -11   7   4      419.10      425.79     10.71 o 
 -10   7   4       55.96       54.37      2.68 o 
  -9   7   4        0.35       14.40      1.77 o 
  -8   7   4      429.94      411.67      7.14 o 
  -7   7   4       16.95       33.75      2.47 o 
  -6   7   4     1251.44     1157.20     15.78 o 
  -5   7   4     3607.24     3441.26     47.01 o 
  -4   7   4      378.63      392.54      6.42 o 
  -3   7   4       14.57       48.79      3.37 o 
  -2   7   4       38.65      286.18      7.50 o 
  -1   7   4       78.62      132.61     11.74 o 
   0   7   4      564.06      526.74     10.92 o 
   1   7   4       54.93       65.50      3.57 o 
   2   7   4      140.14      118.70      3.34 o 
   3   7   4       86.47       83.01      2.38 o 
   4   7   4      431.17      443.79     12.79 o 
   5   7   4      154.97      165.63      7.85 o 
   6   7   4      142.52      162.89      6.48 o 
   7   7   4      249.70      258.12      7.17 o 
 -15   8   4      852.84      817.44     17.44 o 
 -14   8   4     1042.25     1031.90     20.96 o 
 -13   8   4       14.35       19.74      1.99 o 
 -12   8   4      148.30      156.80      4.76 o 
 -11   8   4      338.70      325.04      7.20 o 
 -10   8   4       46.28       55.62      2.18 o 
  -9   8   4      112.35      129.24      2.98 o 
  -8   8   4        2.65        8.72      0.92 o 
  -7   8   4        0.07        6.87      1.18 o 
  -6   8   4     1875.91     1791.65     22.60 o 
  -5   8   4      630.48      631.81     10.01 o 
  -4   8   4      941.10      902.00     13.76 o 
  -3   8   4       48.87       85.35      6.49 o 
  -2   8   4      367.06      443.18     13.42 o 
  -1   8   4        6.51       10.20      0.68 o 
   0   8   4      108.39      111.54      3.90 o 
   1   8   4       16.65       22.30      2.61 o 
   2   8   4      566.36      490.50     11.67 o 
   3   8   4       47.37       73.20      3.87 o 
   4   8   4      634.19      612.71     16.85 o 
   5   8   4       28.75       28.12      2.69 o 
   6   8   4      123.52      181.02      9.11 o 
   7   8   4       42.46       72.81      4.64 o 
   8   8   4        5.94        8.30      1.58 o 
 -17   9   4      361.33      356.20     10.87 o 
 -16   9   4       27.07       32.48      3.00 o 
 -15   9   4      134.91      123.37      5.28 o 
 -14   9   4        0.50        1.99      1.33 o 
 -13   9   4     1283.38     1247.71     25.11 o 
 -12   9   4      310.59      293.75      6.82 o 
 -11   9   4        8.69        8.66      1.16 o 
 -10   9   4        0.34        8.58      1.78 o 
  -9   9   4      607.63      584.90     10.32 o 
  -8   9   4      592.96      541.09      9.08 o 
  -7   9   4      402.10      372.66      6.60 o 
  -6   9   4       10.79       20.23      1.78 o 
  -5   9   4      519.82      585.88      9.37 o 
  -4   9   4     1090.81     1078.78     18.73 o 
  -3   9   4      198.22      181.67      4.62 o 
  -2   9   4        1.96       13.97      1.41 o 
  -1   9   4       69.60       79.59      9.37 o 
   0   9   4       26.65       42.81      3.62 o 
   1   9   4      219.86      198.67      5.88 o 
   2   9   4       53.98       49.12      2.62 o 
   3   9   4      286.67      297.56      9.66 o 
   4   9   4      608.96      611.03     17.18 o 
   5   9   4       49.62       56.22      3.84 o 
   6   9   4        0.56        8.70      1.64 o 
   7   9   4        3.06        5.54      1.47 o 
   8   9   4      138.36      147.33      6.24 o 
 -17  10   4       83.79      100.41      4.98 o 
 -16  10   4       13.85       16.13      2.31 o 
 -15  10   4       15.19       10.79      1.93 o 
 -14  10   4      187.06      193.95      6.03 o 
 -13  10   4      595.93      574.04     12.95 o 
 -12  10   4      112.40      117.73      4.16 o 
 -11  10   4       33.12       49.67      4.82 o 
 -10  10   4       22.37       23.98      1.54 o 
  -9  10   4       10.52       10.01      1.04 o 
  -8  10   4        6.63        7.66      0.91 o 
  -7  10   4       30.07       42.32      1.49 o 
  -6  10   4       31.06       38.90      1.43 o 
  -5  10   4       20.60       23.96      1.58 o 
  -4  10   4       72.64       73.38      2.69 o 
  -3  10   4      164.17      157.52      4.27 o 
  -2  10   4       17.00       32.38      2.17 o 
  -1  10   4       70.81       60.54      2.95 o 
   0  10   4       30.56       30.59      2.11 o 
   1  10   4      118.80      122.59      4.35 o 
   2  10   4      163.85      141.50      4.59 o 
   3  10   4      233.94      255.63      8.90 o 
   4  10   4      152.08      164.92      6.80 o 
   5  10   4       31.66       34.18      3.33 o 
   6  10   4        8.03        8.38      1.69 o 
   7  10   4      137.98      142.63      7.22 o 
 -17  11   4      229.97      235.51      9.43 o 
 -16  11   4       49.32       41.43      3.24 o 
 -15  11   4        1.23       29.77      6.91 o 
 -14  11   4       28.48       26.79      2.34 o 
 -13  11   4       75.24       61.21      3.03 o 
 -12  11   4       41.71       59.23      3.98 o 
 -11  11   4      555.10      501.48     11.21 o 
 -10  11   4      414.51      398.46      7.70 o 
  -9  11   4       12.30       19.54      1.50 o 
  -8  11   4      308.13      305.21      6.19 o 
  -7  11   4       44.67       46.36      4.14 o 
  -6  11   4       42.49       44.57      2.23 o 
  -5  11   4       36.40       48.18      2.28 o 
  -4  11   4       36.23       45.35      2.15 o 
  -3  11   4      161.80      152.95      5.43 o 
  -2  11   4      242.81      212.34      6.47 o 
  -1  11   4      101.81      141.03      7.26 o 
   0  11   4       41.83       64.25      4.83 o 
   1  11   4      400.97      375.55      9.81 o 
   2  11   4        2.98        8.18      1.43 o 
   3  11   4      113.27      125.81      5.90 o 
   4  11   4      476.87      473.72     14.49 o 
   5  11   4       30.78       31.49      2.94 o 
   6  11   4       28.92       27.94      4.21 o 
 -16  12   4       17.38       22.24      2.57 o 
 -15  12   4        4.67        4.90      1.47 o 
 -14  12   4      172.87      171.08      5.51 o 
 -13  12   4      193.88      164.26      5.23 o 
 -12  12   4        7.61        5.50      1.22 o 
 -11  12   4       89.10      129.27      7.20 o 
 -10  12   4      112.66      107.94      3.37 o 
  -9  12   4        9.53       29.40      3.01 o 
  -8  12   4      457.50      418.65      8.76 o 
  -7  12   4     1732.47     1733.49     32.38 o 
  -6  12   4     1155.80     1146.83     22.15 o 
  -5  12   4     1040.22     1038.82     20.21 o 
  -4  12   4      223.59      231.55      7.02 o 
  -3  12   4      500.20      481.78     12.18 o 
  -2  12   4       24.40       30.14      2.38 o 
  -1  12   4      936.66      827.38     19.14 o 
   0  12   4        0.12        0.07      0.91 o 
   1  12   4      227.21      199.54      6.21 o 
   2  12   4        5.23       15.29      2.78 o 
   3  12   4       25.04       14.13      2.38 o 
   4  12   4       17.22       17.40      2.67 o 
 -16  13   4       10.93       10.00      1.92 o 
 -15  13   4       42.51       43.93      2.76 o 
 -14  13   4      100.67      100.17      4.45 o 
 -13  13   4        0.89        4.33      1.31 o 
 -12  13   4        0.04        7.17      3.27 o 
 -11  13   4        0.05        3.45      1.47 o 
 -10  13   4      160.27      194.06      6.90 o 
  -9  13   4        0.16       80.11      6.31 o 
  -8  13   4      208.57      194.54      6.32 o 
  -7  13   4      147.73      186.53      7.33 o 
  -6  13   4      608.09      619.13     15.05 o 
  -5  13   4       87.63       92.99      4.10 o 
  -4  13   4      378.49      380.55     10.27 o 
  -3  13   4      835.11      800.77     18.76 o 
  -2  13   4       31.71       31.62      2.56 o 
  -1  13   4       15.48       14.09      1.91 o 
   0  13   4       58.83       60.62      3.19 o 
   1  13   4       69.57       75.63      3.35 o 
   2  13   4        0.08        1.75      1.52 o 
   3  13   4       42.32       44.58      3.79 o 
 -15  14   4       21.03       21.38      2.42 o 
 -14  14   4        1.47        2.50      1.26 o 
 -13  14   4       54.39       48.82      2.91 o 
 -12  14   4        0.70        8.45      3.29 o 
 -11  14   4       99.19      105.86      4.12 o 
 -10  14   4       91.67      103.38      3.76 o 
  -9  14   4       19.93       24.71      1.98 o 
  -8  14   4       10.35       27.68      2.73 o 
  -7  14   4      536.55      563.05     14.07 o 
  -6  14   4       45.21       42.76      2.84 o 
  -5  14   4        9.44        9.25      1.70 o 
  -4  14   4      199.28      197.86      6.60 o 
  -3  14   4      486.60      433.04     11.55 o 
  -2  14   4        7.90        5.96      1.51 o 
  -1  14   4        0.07        3.61      1.63 o 
   0  14   4       10.36        8.25      1.56 o 
   1  14   4        0.13        1.45      1.59 o 
 -14  15   4       43.58       43.62      2.78 o 
 -13  15   4       87.49       91.17      3.55 o 
 -12  15   4       21.27       23.59      2.69 o 
 -11  15   4      193.54      183.18      5.85 o 
 -10  15   4       29.91       40.25      2.97 o 
  -9  15   4        2.28        7.03      1.66 o 
  -8  15   4      192.87      189.84      6.47 o 
  -7  15   4        9.25       20.41      4.01 o 
  -6  15   4        0.60       -0.61      1.10 o 
  -5  15   4      405.00      405.94     11.14 o 
  -4  15   4       40.16       53.99      3.32 o 
  -3  15   4       12.08       14.10      2.01 o 
  -2  15   4       73.91       89.94      4.28 o 
  -1  15   4       51.59       50.64      3.15 o 
 -13  16   4       60.05       59.41      3.90 o 
 -12  16   4       21.49       25.50      2.78 o 
 -11  16   4        0.31        3.10      1.34 o 
 -10  16   4       36.69       37.85      2.75 o 
  -9  16   4       44.92       40.06      3.21 o 
  -8  16   4      154.60      178.87      6.40 o 
  -7  16   4        1.42        3.42      1.44 o 
  -6  16   4       90.89       98.88      4.59 o 
  -5  16   4       23.44       24.43      2.65 o 
  -4  16   4       13.16       13.69      2.12 o 
  -3  16   4        1.00        4.69      1.74 o 
 -11  17   4       73.51       79.74      4.85 o 
 -10  17   4        3.18       31.38      3.23 o 
  -9  17   4        8.70       13.73      2.29 o 
  -8  17   4        5.90        9.37      1.88 o 
  -7  17   4      304.91      301.37      9.27 o 
  -6  17   4       38.22       38.65      3.17 o 
   0   0   5     2252.85     2272.56     54.15 o 
  -1   1   5       14.66      322.74     12.01 o 
   0   1   5     5003.72     4804.18     68.92 o 
   1   1   5      658.24      633.38      9.27 o 
  -3   2   5      142.20      261.80      8.28 o 
  -2   2   5      831.66      810.95     11.65 o 
  -1   2   5      193.88      212.26      3.61 o 
   0   2   5      522.37      579.13      8.52 o 
   1   2   5      720.02      666.91      8.39 o 
   2   2   5      478.30      452.87      6.46 o 
  -5   3   5       94.53      124.09      2.27 o 
  -4   3   5      134.20      122.56      2.26 o 
  -3   3   5       40.24       53.72      1.38 o 
  -2   3   5     1825.83     1649.46     22.87 o 
  -1   3   5       18.42      166.59      5.88 o 
   0   3   5      155.49      127.11      2.18 o 
   1   3   5       42.14       48.21      1.15 o 
   2   3   5        0.64       21.70      1.21 o 
   3   3   5      402.57      419.26      6.33 o 
  -7   4   5       67.37       98.21      4.02 o 
  -6   4   5        1.43       12.26      0.87 o 
  -5   4   5        1.86      100.44      3.22 o 
  -4   4   5       18.80      127.02      4.80 o 
  -3   4   5       19.08       32.61      1.05 o 
  -2   4   5      117.23      135.62      2.44 o 
  -1   4   5       37.06       52.69      1.30 o 
   0   4   5     2174.64     2138.47     27.60 o 
   1   4   5     1981.21     1839.75     23.80 o 
   2   4   5      139.01      110.97      2.02 o 
   3   4   5      644.50      589.18     10.19 o 
   4   4   5     1785.09     1773.51     28.22 o 
  -9   5   5      948.25      901.26     20.03 o 
  -8   5   5      509.12      449.37      8.89 o 
  -7   5   5      638.66      649.80     10.35 o 
  -6   5   5      606.32      581.14      8.18 o 
  -5   5   5        2.80       49.70      3.31 o 
  -4   5   5      211.36      226.71      3.68 o 
  -3   5   5       72.58       99.31      2.13 o 
  -2   5   5      316.85      288.11      4.75 o 
  -1   5   5      559.74      584.17     10.92 o 
   0   5   5     1070.27     1014.14     14.16 o 
   1   5   5       83.57      116.55      4.54 o 
   2   5   5      847.38      822.17     13.73 o 
   3   5   5        2.72       26.00      2.16 o 
   4   5   5      931.38      937.58     20.76 o 
   5   5   5       78.53       73.06      3.27 o 
 -11   6   5      224.11      297.01     13.36 o 
 -10   6   5        3.66       10.37      1.47 o 
  -9   6   5       21.53       41.56      2.55 o 
  -8   6   5      158.24      153.70      3.82 o 
  -7   6   5      239.98      261.56      5.46 o 
  -6   6   5       10.89       22.33      1.55 o 
  -5   6   5       22.07       35.96      2.63 o 
  -4   6   5       76.79       73.94      1.76 o 
  -3   6   5       72.95       91.32      2.99 o 
  -2   6   5       72.45       75.51      1.74 o 
  -1   6   5      127.02      145.55      2.70 o 
   0   6   5      200.39      172.97      3.01 o 
   1   6   5      690.01      623.71     11.62 o 
   2   6   5      306.78      294.26      6.83 o 
   3   6   5      473.07      454.27      8.78 o 
   4   6   5       94.85       90.83      3.68 o 
   5   6   5     1168.92     1084.85     23.97 o 
   6   6   5      146.16      140.86      5.11 o 
 -13   7   5      508.24      481.29     12.38 o 
 -12   7   5       36.63       43.63      2.73 o 
 -11   7   5      182.48      188.81      8.27 o 
 -10   7   5       60.03       69.05      3.18 o 
  -9   7   5      236.71      220.04      5.78 o 
  -8   7   5        1.58       14.68      1.51 o 
  -7   7   5        5.71       40.88      3.47 o 
  -6   7   5       10.90       18.73      1.99 o 
  -5   7   5        1.51       35.06      2.32 o 
  -4   7   5      107.21      131.05      2.89 o 
  -3   7   5      361.26      343.01      5.81 o 
  -2   7   5      543.59      517.17      8.15 o 
  -1   7   5       70.05       72.00      2.60 o 
   0   7   5      714.81      692.84     14.03 o 
   1   7   5       16.68       16.70      1.37 o 
   2   7   5       34.11       46.24      2.05 o 
   3   7   5      197.53      189.33      4.32 o 
   4   7   5       43.68       46.72      3.22 o 
   5   7   5        0.06        4.39      1.51 o 
   6   7   5      114.65      122.27      6.03 o 
   7   7   5        0.76        4.27      1.73 o 
 -15   8   5       25.30       27.63      2.50 o 
 -14   8   5       61.50       74.75      3.52 o 
 -13   8   5       14.72       21.23      2.36 o 
 -12   8   5      202.25      206.54      5.85 o 
 -11   8   5      122.33      111.14      4.28 o 
 -10   8   5      528.49      491.71     12.05 o 
  -9   8   5       48.90       53.72      2.59 o 
  -8   8   5       96.76       89.75      2.56 o 
  -7   8   5      282.28      272.78      5.49 o 
  -6   8   5       23.24       31.56      1.35 o 
  -5   8   5       73.30       95.09      4.15 o 
  -4   8   5        2.51       24.23      5.23 o 
  -3   8   5      385.06      346.81      6.03 o 
  -2   8   5        2.21        9.01      1.88 o 
  -1   8   5       50.59       56.01      4.03 o 
   0   8   5       44.59       49.41      2.52 o 
   1   8   5      272.84      278.51      7.53 o 
   2   8   5       18.86       53.28      2.88 o 
   3   8   5        4.68       14.47      1.47 o 
   4   8   5      489.16      475.27     13.95 o 
   5   8   5        0.49        2.10      1.33 o 
   6   8   5      165.63      169.79      7.00 o 
   7   8   5       79.27       75.41      3.99 o 
   8   8   5      175.90      177.29      6.04 o 
 -16   9   5        1.34        9.63      2.66 o 
 -15   9   5        3.82        2.57      1.23 o 
 -14   9   5       12.84       17.21      1.82 o 
 -13   9   5     1036.45      990.35     18.53 o 
 -12   9   5       47.89       53.57      2.99 o 
 -11   9   5      989.66      921.66     17.08 o 
 -10   9   5      196.62      189.44      4.89 o 
  -9   9   5        4.24       14.64      2.27 o 
  -8   9   5      118.11      103.28      2.56 o 
  -7   9   5       56.19       70.07      2.01 o 
  -6   9   5      198.46      194.17      4.05 o 
  -5   9   5      119.91      113.92      4.58 o 
  -4   9   5       13.29       25.13      3.84 o 
  -3   9   5       45.01       55.88      4.30 o 
  -2   9   5        1.60        7.74      1.36 o 
  -1   9   5       26.48       41.56      4.45 o 
   0   9   5      389.92      333.88      8.78 o 
   1   9   5       87.48      102.13      4.73 o 
   2   9   5        2.43       67.76      4.55 o 
   3   9   5       96.76       86.91      4.58 o 
   4   9   5        9.54       78.50      5.71 o 
   5   9   5       19.11       22.15      2.78 o 
   6   9   5        8.42        6.69      1.91 o 
   7   9   5      209.41      209.60      6.75 o 
 -16  10   5        0.05        2.73      1.80 o 
 -15  10   5       92.01      104.16      4.93 o 
 -14  10   5      393.55      372.50      9.60 o 
 -13  10   5      484.10      478.18     11.37 o 
 -12  10   5      319.77      305.10      7.97 o 
 -11  10   5        0.64        8.01      1.55 o 
 -10  10   5        9.27        7.44      1.26 o 
  -9  10   5       88.90      103.68      2.98 o 
  -8  10   5      533.19      511.47      8.85 o 
  -7  10   5      351.93      339.55      7.37 o 
  -6  10   5        8.93        6.84      0.85 o 
  -5  10   5       11.97       16.78      1.55 o 
  -4  10   5       18.69       18.67      1.53 o 
  -3  10   5        8.86       19.42      2.87 o 
  -2  10   5      104.02      123.46      7.17 o 
  -1  10   5      231.95      206.54      6.34 o 
   0  10   5        7.60        6.84      1.31 o 
   1  10   5      202.30      187.39      5.88 o 
   2  10   5      240.37      239.92      6.86 o 
   3  10   5      137.51      164.34      6.76 o 
   4  10   5       97.97      119.69      5.77 o 
   5  10   5        0.01        7.53      1.99 o 
   6  10   5       12.01       11.93      2.03 o 
 -16  11   5       58.22       68.37      4.06 o 
 -15  11   5        0.14        3.55      1.29 o 
 -14  11   5       36.97       40.83      2.71 o 
 -13  11   5       19.85       17.84      1.94 o 
 -12  11   5        1.45        4.63      1.66 o 
 -11  11   5       65.42       54.74      2.73 o 
 -10  11   5       48.24       47.68      2.48 o 
  -9  11   5      343.87      346.10      7.45 o 
  -8  11   5      276.35      255.29      5.53 o 
  -7  11   5      919.72      844.44     13.42 o 
  -6  11   5     1511.55     1460.67     27.56 o 
  -5  11   5       49.19       94.42      6.51 o 
  -4  11   5      110.36      143.74      9.53 o 
  -3  11   5       95.31       92.43      3.88 o 
  -2  11   5        3.43       35.98      5.03 o 
  -1  11   5       28.73       33.66      2.40 o 
   0  11   5       35.96       35.66      2.46 o 
   1  11   5       21.49       26.66      3.07 o 
   2  11   5        1.06        3.52      0.86 o 
   3  11   5        3.07        6.28      1.88 o 
   4  11   5       37.23       39.02      3.47 o 
   5  11   5       15.07       19.05      6.04 o 
 -15  12   5       17.70       25.52      2.34 o 
 -14  12   5       26.48       30.60      2.48 o 
 -13  12   5       38.89       43.10      2.68 o 
 -12  12   5        8.73       11.33      1.79 o 
 -11  12   5       94.98      100.21      4.21 o 
 -10  12   5        4.75       17.71      5.48 o 
  -9  12   5        0.04       14.05      1.65 o 
  -8  12   5      187.73      166.23      4.55 o 
  -7  12   5      282.56      273.04      6.39 o 
  -6  12   5      524.31      485.37     12.31 o 
  -5  12   5      191.98      179.03      5.98 o 
  -4  12   5        9.79       28.31      2.58 o 
  -3  12   5      587.93      510.07     12.87 o 
  -2  12   5       56.42       56.84      3.17 o 
  -1  12   5      288.30      260.75      7.78 o 
   0  12   5       61.02       51.53      2.92 o 
   1  12   5      113.05      115.99      5.16 o 
   2  12   5       27.54       32.78      3.16 o 
   3  12   5        0.10        2.25      1.58 o 
 -15  13   5       59.01       62.82      3.35 o 
 -14  13   5       61.68       75.92      3.95 o 
 -13  13   5       94.46       95.91      4.37 o 
 -12  13   5       19.27       17.86      2.15 o 
 -11  13   5       89.25       93.56      4.00 o 
 -10  13   5        0.72       49.39      7.98 o 
  -9  13   5       72.59      120.83      6.55 o 
  -8  13   5      602.82      585.12     11.66 o 
  -7  13   5        5.60       12.48      2.75 o 
  -6  13   5        1.20        4.02      1.42 o 
  -5  13   5       25.57       38.65      4.14 o 
  -4  13   5     1179.59     1052.38     23.82 o 
  -3  13   5      395.45      371.33     10.24 o 
  -2  13   5       46.84       40.11      2.81 o 
  -1  13   5        3.10        8.79      1.61 o 
   0  13   5        1.31        5.76      1.68 o 
   1  13   5       64.17       72.54      3.27 o 
   2  13   5       17.83       17.95      2.81 o 
 -14  14   5        0.07        0.86      1.21 o 
 -13  14   5       87.92       94.58      4.26 o 
 -12  14   5        0.52       11.59      2.56 o 
 -11  14   5        2.01        8.27      1.81 o 
 -10  14   5        3.60       16.03      5.17 o 
  -9  14   5       43.80       49.02      2.79 o 
  -8  14   5      238.43      235.06      6.72 o 
  -7  14   5      174.03      183.12      6.31 o 
  -6  14   5       20.69       29.89      4.80 o 
  -5  14   5       48.34       50.48      3.18 o 
  -4  14   5        4.73        5.97      1.56 o 
  -3  14   5       52.12       47.26      3.11 o 
  -2  14   5      216.81      205.45      6.87 o 
  -1  14   5        0.07        6.89      1.77 o 
   0  14   5        3.32        4.70      1.33 o 
 -13  15   5      126.11      133.38      4.75 o 
 -12  15   5      137.27      132.67      7.80 o 
 -11  15   5       32.55       32.97      3.64 o 
 -10  15   5       51.70       74.65      4.56 o 
  -9  15   5        7.45        6.92      1.48 o 
  -8  15   5       21.47       21.64      2.37 o 
  -7  15   5       62.77       59.47      3.47 o 
  -6  15   5        1.99        1.09      1.25 o 
  -5  15   5      133.23      131.16      5.33 o 
  -4  15   5      104.62       90.18      4.31 o 
  -3  15   5       26.97       39.49      2.97 o 
  -2  15   5      102.74      110.34      4.81 o 
 -11  16   5       81.10       83.03      5.73 o 
 -10  16   5      127.92      130.40      6.28 o 
  -9  16   5       24.63       29.20      2.50 o 
  -8  16   5        3.08        9.55      1.90 o 
  -7  16   5       21.57       22.89      2.54 o 
  -6  16   5       89.09       93.56      4.55 o 
  -5  16   5       14.42       15.94      2.22 o 
   0   0   6     1769.15     1806.67     43.65 o 
  -1   1   6       79.38      204.56      4.31 o 
   0   1   6     2324.57     2226.51     30.73 o 
   1   1   6       36.50       44.93      1.39 o 
  -3   2   6     1065.39     1016.51     14.59 o 
  -2   2   6       96.31       81.64      1.93 o 
  -1   2   6        2.86        5.25      0.61 o 
   0   2   6       65.73       57.05      1.63 o 
   1   2   6     1030.33      959.08     13.83 o 
   2   2   6      454.85      478.44      7.38 o 
  -5   3   6       32.35       40.24      1.93 o 
  -4   3   6      222.87      226.87      6.75 o 
  -3   3   6       10.24       10.93      0.76 o 
  -2   3   6      157.57      222.95      4.34 o 
  -1   3   6      410.07      431.68      6.72 o 
   0   3   6       59.58       47.61      1.41 o 
   1   3   6       92.58       86.79      2.10 o 
   2   3   6       31.95       39.39      1.47 o 
   3   3   6      120.61      130.31      2.76 o 
  -7   4   6      626.90      551.25     10.53 o 
  -6   4   6        2.47       15.21      1.25 o 
  -5   4   6        0.02       61.96      2.65 o 
  -4   4   6       76.01       77.22      1.87 o 
  -3   4   6     1088.06     1039.30     14.90 o 
  -2   4   6      899.16      894.38     12.96 o 
  -1   4   6       11.33       73.40      5.77 o 
   0   4   6       28.10       26.67      1.07 o 
   1   4   6      945.05      838.35     12.86 o 
   2   4   6       31.46       18.48      1.01 o 
   3   4   6        1.29       46.99      5.72 o 
   4   4   6      304.33      316.86      6.47 o 
  -9   5   6       57.33       77.85      4.55 o 
  -8   5   6       32.93       34.00      1.96 o 
  -7   5   6       31.98       92.25      3.97 o 
  -6   5   6        7.26       44.28      2.15 o 
  -5   5   6       71.17      105.64      2.64 o 
  -4   5   6      197.73      195.90      3.81 o 
  -3   5   6      304.16      312.95      5.14 o 
  -2   5   6      241.89      219.45      4.14 o 
  -1   5   6        1.82       38.67      4.42 o 
   0   5   6      641.03      598.10     10.11 o 
   1   5   6      140.84      134.09      3.04 o 
   2   5   6     1473.75     1357.03     26.78 o 
   3   5   6       19.62       25.46      1.40 o 
   4   5   6      434.30      394.77      7.79 o 
   5   5   6        0.17       15.04      2.32 o 
 -11   6   6      298.80      283.07      9.06 o 
 -10   6   6        4.98       16.24      1.83 o 
  -9   6   6      111.76      123.57      4.47 o 
  -8   6   6       30.51       63.82      5.56 o 
  -7   6   6      241.26      245.38      5.00 o 
  -6   6   6       94.42      100.93      2.54 o 
  -5   6   6      702.16      667.40     10.59 o 
  -4   6   6      232.62      214.68      4.11 o 
  -3   6   6        0.01        5.55      1.07 o 
  -2   6   6       10.95       24.54      1.58 o 
  -1   6   6       59.39      107.58      4.11 o 
   0   6   6      272.17      266.35      5.13 o 
   1   6   6      181.17      204.41      4.72 o 
   2   6   6      689.60      593.78     12.38 o 
   3   6   6      210.57      202.18      5.24 o 
   4   6   6      128.75      140.85      4.95 o 
   5   6   6       71.45       86.54      3.83 o 
   6   6   6       45.49       45.92      2.88 o 
 -13   7   6        7.64       18.38      2.18 o 
 -12   7   6        1.60       12.13      2.42 o 
 -11   7   6      176.11      162.37      5.59 o 
 -10   7   6       84.21       84.81      3.70 o 
  -9   7   6       18.79       20.23      1.99 o 
  -8   7   6      491.02      471.08      9.60 o 
  -7   7   6       44.21       47.36      1.80 o 
  -6   7   6      108.75      102.95      2.78 o 
  -5   7   6       98.23       96.47      2.66 o 
  -4   7   6       14.33       30.84      3.03 o 
  -3   7   6       33.69       36.09      1.37 o 
  -2   7   6       47.34       89.92      5.87 o 
  -1   7   6      206.51      217.06      4.97 o 
   0   7   6       43.18       39.30      1.97 o 
   1   7   6        1.59       20.40      3.20 o 
   2   7   6       47.37       41.10      2.07 o 
   3   7   6        1.30       13.06      1.65 o 
   4   7   6       21.93       26.37      3.91 o 
   5   7   6       39.81       39.14      2.69 o 
   6   7   6      178.41      170.37      6.98 o 
   7   7   6       48.71       53.62      3.85 o 
 -15   8   6       10.31       11.00      1.99 o 
 -14   8   6       44.02       42.11      2.66 o 
 -13   8   6       21.57       20.38      2.28 o 
 -12   8   6       33.10       36.17      2.63 o 
 -11   8   6       27.37       28.55      2.33 o 
 -10   8   6        0.60        9.94      1.55 o 
  -9   8   6      361.60      381.08      9.89 o 
  -8   8   6        0.85       12.46      1.82 o 
  -7   8   6      365.68      363.80      6.96 o 
  -6   8   6       30.74       38.19      1.69 o 
  -5   8   6      149.86      145.35      3.54 o 
  -4   8   6      401.39      416.89      7.14 o 
  -3   8   6      103.70      116.23      2.91 o 
  -2   8   6      194.34      187.10      4.37 o 
  -1   8   6       33.64       51.65      5.05 o 
   0   8   6      185.78      186.80      5.77 o 
   1   8   6      521.92      446.95     11.10 o 
   2   8   6       52.93       54.87      4.84 o 
   3   8   6       21.29       25.15      3.04 o 
   4   8   6      129.36      123.15      5.65 o 
   5   8   6        0.21        2.84      1.50 o 
   6   8   6        6.32        8.17      1.96 o 
   7   8   6       14.19       14.19      2.49 o 
 -15   9   6      104.49      114.51      4.66 o 
 -14   9   6       20.73       27.28      2.24 o 
 -13   9   6      303.14      300.07      7.38 o 
 -12   9   6        0.20        3.11      1.09 o 
 -11   9   6      177.80      153.94      4.85 o 
 -10   9   6      192.75      199.53      5.62 o 
  -9   9   6       72.44       90.58      3.14 o 
  -8   9   6      329.18      318.51      5.95 o 
  -7   9   6        4.31        3.85      0.79 o 
  -6   9   6       21.16       23.89      1.37 o 
  -5   9   6      183.61      180.79      4.22 o 
  -4   9   6      116.26      134.88      3.40 o 
  -3   9   6       28.76       27.55      2.12 o 
  -2   9   6        8.22        9.47      1.44 o 
  -1   9   6       10.14       40.55      5.43 o 
   0   9   6      311.15      300.58      8.29 o 
   1   9   6       71.44       79.77      3.46 o 
   2   9   6      165.76      162.98      5.25 o 
   3   9   6       58.17       56.35      3.73 o 
   4   9   6       17.60       32.17      3.26 o 
   5   9   6       86.99       88.91      5.02 o 
   6   9   6       42.39       42.99      3.71 o 
 -15  10   6       48.25       57.27      3.02 o 
 -14  10   6        0.42        1.71      1.07 o 
 -13  10   6      107.33      105.11      3.81 o 
 -12  10   6      119.37      120.80      4.02 o 
 -11  10   6      121.78      116.65      3.84 o 
 -10  10   6       73.07       71.07      2.86 o 
  -9  10   6      215.97      219.70      4.85 o 
  -8  10   6      205.39      216.36      4.65 o 
  -7  10   6      322.56      336.00      6.82 o 
  -6  10   6      120.68      126.07      3.40 o 
  -5  10   6      479.68      480.89      9.74 o 
  -4  10   6      255.45      261.88      7.59 o 
  -3  10   6      372.52      351.79      9.44 o 
  -2  10   6      489.55      457.55     11.60 o 
  -1  10   6        0.01       20.58      2.61 o 
   0  10   6      167.73      164.05      5.51 o 
   1  10   6       13.17       20.03      1.88 o 
   2  10   6      293.57      254.75      7.30 o 
   3  10   6        1.25        7.79      1.92 o 
   4  10   6       22.80       24.24      2.98 o 
   5  10   6        3.56        4.96      2.33 o 
 -14  11   6       24.02       24.76      2.41 o 
 -13  11   6        1.23        1.81      1.15 o 
 -12  11   6       33.66       41.30      2.60 o 
 -11  11   6      259.30      268.16      7.27 o 
 -10  11   6       55.13       62.91      3.36 o 
  -9  11   6       24.98       26.45      3.64 o 
  -8  11   6       10.66       17.40      1.57 o 
  -7  11   6      319.23      293.88      6.15 o 
  -6  11   6      703.51      656.38     14.20 o 
  -5  11   6       11.10       67.89      7.92 o 
  -4  11   6       22.58       38.07      5.40 o 
  -3  11   6      136.29      126.81      4.82 o 
  -2  11   6      158.13      167.71      5.75 o 
  -1  11   6       79.27       64.73      3.30 o 
   0  11   6      197.50      213.64      6.68 o 
   1  11   6      164.24      157.68      5.42 o 
   2  11   6       23.52       25.09      1.74 o 
   3  11   6        0.18        1.21      1.45 o 
 -14  12   6        9.36       10.24      1.72 o 
 -13  12   6       30.76       39.74      2.75 o 
 -12  12   6       63.69       55.39      3.36 o 
 -11  12   6       34.12       40.61      2.83 o 
 -10  12   6        0.12        4.51      1.96 o 
  -9  12   6        1.06        2.65      1.00 o 
  -8  12   6        5.57        8.81      1.19 o 
  -7  12   6      402.64      389.88      9.50 o 
  -6  12   6       64.96       66.84      3.09 o 
  -5  12   6        3.35       37.28      5.30 o 
  -4  12   6        9.94        8.03      1.60 o 
  -3  12   6       65.96       58.30      3.24 o 
  -2  12   6       12.00       14.91      1.91 o 
  -1  12   6      104.88       99.12      4.30 o 
   0  12   6        6.03        8.76      1.57 o 
   1  12   6      102.61       92.49      3.89 o 
   2  12   6       63.01       69.76      4.56 o 
 -13  13   6      191.28      189.11      6.73 o 
 -12  13   6      273.03      266.50      8.20 o 
 -11  13   6       51.12       59.89      3.30 o 
 -10  13   6        7.42       21.39      2.81 o 
  -9  13   6       33.25       46.56      4.36 o 
  -8  13   6       97.48      103.41      4.03 o 
  -7  13   6      103.62      117.00      4.33 o 
  -6  13   6      184.70      186.42      6.33 o 
  -5  13   6        2.82       10.47      2.65 o 
  -4  13   6       69.45       67.20      3.59 o 
  -3  13   6      177.52      172.74      6.09 o 
  -2  13   6       11.84       15.24      2.02 o 
  -1  13   6       38.66       51.57      6.59 o 
   0  13   6        5.30       19.92      2.06 o 
 -12  14   6        4.45       19.45      2.97 o 
 -11  14   6      131.62      125.58      5.00 o 
 -10  14   6       90.63       82.04      4.94 o 
  -9  14   6        0.43        0.83      1.32 o 
  -8  14   6       94.38       98.60      4.04 o 
  -7  14   6       35.98       41.18      2.66 o 
  -6  14   6       61.93       69.17      3.70 o 
  -5  14   6       13.08       10.60      1.89 o 
  -4  14   6       12.16       18.35      2.27 o 
  -3  14   6        4.44       12.84      1.96 o 
  -2  14   6      356.03      338.77     10.87 o 
 -10  15   6      166.79      177.16      7.72 o 
  -9  15   6       73.51       63.47      3.94 o 
  -8  15   6        1.40        2.61      1.29 o 
  -7  15   6        7.18        8.10      1.62 o 
  -6  15   6        3.56       10.65      1.90 o 
  -5  15   6       34.68       48.89      3.85 o 
   0   0   7      329.96      294.66      8.71 o 
  -1   1   7      127.09      155.05      3.09 o 
   0   1   7      362.13      349.29      6.03 o 
   1   1   7      140.07      154.76      3.09 o 
  -3   2   7       58.76       67.69      1.82 o 
  -2   2   7        0.12        4.35      0.62 o 
  -1   2   7      259.71      265.08      4.85 o 
   0   2   7       50.71       54.52      1.62 o 
   1   2   7      133.62      120.94      2.61 o 
   2   2   7       29.35       26.32      1.15 o 
  -5   3   7       10.08       30.65      1.30 o 
  -4   3   7        5.84        6.92      0.70 o 
  -3   3   7        0.32       11.71      1.28 o 
  -2   3   7      165.28      173.98      3.50 o 
  -1   3   7      183.69      196.49      3.67 o 
   0   3   7      160.46      157.97      3.29 o 
   1   3   7        0.08        7.77      1.30 o 
   2   3   7      173.11      179.69      3.44 o 
   3   3   7      173.50      207.99      4.63 o 
  -7   4   7        0.31        5.12      0.78 o 
  -6   4   7      100.98      105.81      2.66 o 
  -5   4   7       18.25       51.17      2.79 o 
  -4   4   7      217.68      223.16      4.06 o 
  -3   4   7        0.89       11.13      0.95 o 
  -2   4   7        6.06        7.74      0.80 o 
  -1   4   7      147.28      131.95      2.97 o 
   0   4   7        0.53       15.55      1.08 o 
   1   4   7      440.13      401.35      7.30 o 
   2   4   7      224.73      212.56      4.64 o 
   3   4   7       91.77       78.45      2.61 o 
   4   4   7        2.98        5.76      0.97 o 
  -9   5   7        0.45        6.40      1.35 o 
  -8   5   7       84.49       99.01      3.11 o 
  -7   5   7       24.09       68.33      2.65 o 
  -6   5   7       53.18       59.75      1.84 o 
  -5   5   7        9.59        5.83      0.76 o 
  -4   5   7       81.72       70.13      2.13 o 
  -3   5   7      239.25      217.30      4.26 o 
  -2   5   7      446.98      429.88      7.35 o 
  -1   5   7       76.98      103.81      3.01 o 
   0   5   7        1.08        2.14      0.60 o 
   1   5   7       53.64       58.66      2.08 o 
   2   5   7      751.80      677.67     13.98 o 
   3   5   7      320.79      285.92      6.90 o 
   4   5   7        8.71       11.55      1.33 o 
   5   5   7        5.44        2.12      1.09 o 
 -11   6   7       80.08       86.09      3.96 o 
 -10   6   7       25.39       29.48      2.46 o 
  -9   6   7       78.28       70.56      3.40 o 
  -8   6   7       72.35       86.86      3.37 o 
  -7   6   7      951.87      899.41     16.78 o 
  -6   6   7      235.59      249.32      4.74 o 
  -5   6   7      167.89      144.84      3.19 o 
  -4   6   7       77.12       96.72      2.47 o 
  -3   6   7      770.49      755.13     12.02 o 
  -2   6   7      353.61      324.40      5.88 o 
  -1   6   7       67.28       68.77      2.28 o 
   0   6   7        3.98       17.99      2.01 o 
   1   6   7       44.67       99.48      4.54 o 
   2   6   7      155.92      153.63      4.46 o 
   3   6   7       30.35       45.24      2.41 o 
   4   6   7       89.27       94.74      3.02 o 
   5   6   7      200.03      204.65      6.65 o 
   6   6   7       61.13       59.61      3.35 o 
 -13   7   7      128.84      133.75      5.36 o 
 -12   7   7        0.04       22.80      3.18 o 
 -11   7   7       38.19       49.53      3.22 o 
 -10   7   7      278.98      280.05      9.66 o 
  -9   7   7       91.43       79.19      3.58 o 
  -8   7   7      126.07      123.67      3.81 o 
  -7   7   7      127.88      137.57      4.36 o 
  -6   7   7      108.34      197.06      6.86 o 
  -5   7   7      262.23      271.21      5.06 o 
  -4   7   7        8.86       16.06      1.08 o 
  -3   7   7      149.61      154.33      3.40 o 
  -2   7   7      126.64      170.35      5.72 o 
  -1   7   7      903.55      802.58     15.02 o 
   0   7   7      187.45      175.75      4.89 o 
   1   7   7       77.06       81.12      3.01 o 
   2   7   7       86.23       84.94      3.12 o 
   3   7   7       57.62       78.11      2.88 o 
   4   7   7        1.49        3.11      1.26 o 
   5   7   7      217.88      209.76      6.94 o 
   6   7   7       12.85       15.32      2.08 o 
   7   7   7        6.73        5.26      2.42 o 
 -14   8   7        6.31        7.83      2.13 o 
 -13   8   7       11.55       18.04      2.31 o 
 -12   8   7        2.65        8.90      1.71 o 
 -11   8   7      191.12      193.58      6.49 o 
 -10   8   7      212.20      208.03      6.65 o 
  -9   8   7       19.13       20.12      2.08 o 
  -8   8   7       20.06       21.86      1.92 o 
  -7   8   7      114.71      126.76      3.84 o 
  -6   8   7      324.06      301.63      6.15 o 
  -5   8   7      142.81      146.38      3.68 o 
  -4   8   7       66.30       63.27      2.41 o 
  -3   8   7       34.94       55.92      5.00 o 
  -2   8   7        4.53       41.02      4.17 o 
  -1   8   7      185.90      182.67      5.06 o 
   0   8   7       26.54       24.80      1.78 o 
   1   8   7        4.16        3.56      0.98 o 
   2   8   7        0.11       18.02      2.02 o 
   3   8   7       18.57       37.38      2.63 o 
   4   8   7       97.52      107.40      5.42 o 
   5   8   7        2.01        1.29      1.43 o 
   6   8   7       27.04       24.15      6.57 o 
 -14   9   7        1.01        3.52      1.50 o 
 -13   9   7       43.54       41.17      2.69 o 
 -12   9   7        5.73        4.53      1.47 o 
 -11   9   7       41.46       47.19      3.00 o 
 -10   9   7       35.83       32.01      2.51 o 
  -9   9   7        9.24       11.37      1.68 o 
  -8   9   7        8.08        8.74      1.30 o 
  -7   9   7        5.13       10.85      1.36 o 
  -6   9   7        5.24       19.97      2.86 o 
  -5   9   7      238.68      211.62      6.27 o 
  -4   9   7       90.41      106.85      3.83 o 
  -3   9   7      311.74      290.74      6.74 o 
  -2   9   7       90.06       74.01      3.43 o 
  -1   9   7        1.24        0.45      1.02 o 
   0   9   7       80.34       69.95      3.31 o 
   1   9   7        3.92        6.39      1.33 o 
   2   9   7       64.23       77.77      4.11 o 
   3   9   7        8.44        8.59      1.99 o 
   4   9   7        3.09        7.64      2.00 o 
   5   9   7       98.96       90.57     11.41 o 
 -13  10   7        1.01        1.60      1.03 o 
 -12  10   7      123.07      127.08      4.28 o 
 -11  10   7        0.44        7.50      1.34 o 
 -10  10   7       35.60       43.23      2.53 o 
  -9  10   7        6.87        7.44      1.16 o 
  -8  10   7        0.00       12.31      2.32 o 
  -7  10   7      759.86      746.44     14.62 o 
  -6  10   7        0.01        8.73      1.44 o 
  -5  10   7        8.42        5.86      1.10 o 
  -4  10   7      115.32      121.07      4.23 o 
  -3  10   7      118.97      172.41      5.26 o 
  -2  10   7       62.60       57.07      3.11 o 
  -1  10   7        3.40        5.43      1.33 o 
   0  10   7      151.24      142.89      5.12 o 
   1  10   7       35.64       36.27      2.47 o 
   2  10   7      213.30      189.40      5.99 o 
   3  10   7        0.01       -0.42      1.26 o 
 -13  11   7        1.06        4.60      1.42 o 
 -12  11   7        3.72        6.75      1.51 o 
 -11  11   7       52.89       55.48      2.99 o 
 -10  11   7      140.36      131.13      5.18 o 
  -9  11   7       30.56       44.54      2.85 o 
  -8  11   7        6.78       22.22      3.12 o 
  -7  11   7      139.00      121.33      4.41 o 
  -6  11   7       32.78       49.26      2.81 o 
  -5  11   7      272.04      264.83      7.18 o 
  -4  11   7       11.42       17.48      1.84 o 
  -3  11   7      147.22      125.99      4.92 o 
  -2  11   7      400.62      376.21     12.78 o 
  -1  11   7        6.00       16.57      2.60 o 
   0  11   7      133.75      128.64      4.92 o 
   1  11   7       74.04       67.41      3.29 o 
   2  11   7        2.50        0.63      0.73 o 
 -12  12   7        8.64       11.57      1.93 o 
 -11  12   7        5.29        6.54      1.65 o 
 -10  12   7       13.64       20.47      2.65 o 
  -9  12   7       18.84       18.44      2.05 o 
  -8  12   7       14.45       16.91      1.82 o 
  -7  12   7      556.12      507.35     16.13 o 
  -6  12   7       27.34       32.22      2.36 o 
  -5  12   7        0.04       57.57      4.15 o 
  -4  12   7        0.17        4.31      1.27 o 
  -3  12   7       13.68       12.96      1.91 o 
  -2  12   7       25.15       36.54      2.70 o 
  -1  12   7        2.02        4.90      1.47 o 
   0  12   7        7.55        9.05      1.61 o 
 -11  13   7      223.47      199.74     10.11 o 
 -10  13   7       11.56        9.94      1.92 o 
  -9  13   7      164.43      155.43      6.26 o 
  -8  13   7       31.51       31.17      2.95 o 
  -7  13   7        9.75       19.20      2.49 o 
  -6  13   7        7.51        4.55      1.33 o 
  -5  13   7       40.67       47.93      2.82 o 
  -4  13   7        0.10        9.20      3.72 o 
  -3  13   7        9.54        6.69      1.62 o 
  -2  13   7        0.68        5.41      2.56 o 
  -9  14   7        2.01        3.15      1.64 o 
  -8  14   7       56.11       61.21      3.90 o 
  -7  14   7       15.93       13.97      2.30 o 
  -6  14   7        2.22        7.53      1.58 o 
  -5  14   7        0.10        3.47      1.65 o 
   0   0   8       10.66       14.81      1.87 o 
  -1   1   8     1001.88      973.17     15.10 o 
   0   1   8       46.36      107.93      2.75 o 
   1   1   8      566.57      575.44     10.32 o 
  -3   2   8       52.39       63.69      1.90 o 
  -2   2   8        0.01        1.51      0.73 o 
  -1   2   8        1.65       31.68      3.59 o 
   0   2   8       38.77       32.99      1.50 o 
   1   2   8       49.06       76.45      3.86 o 
   2   2   8        2.58        1.41      0.63 o 
  -5   3   8       86.54       95.95      3.02 o 
  -4   3   8        8.64       19.83      1.46 o 
  -3   3   8      286.53      307.52      5.70 o 
  -2   3   8      192.14      232.09      4.59 o 
  -1   3   8      660.33      636.94     10.39 o 
   0   3   8      395.73      394.73      7.34 o 
   1   3   8      174.40      158.61      3.49 o 
   2   3   8      269.88      227.04      4.96 o 
   3   3   8      134.08      135.15      3.81 o 
  -7   4   8      124.19      132.95      4.05 o 
  -6   4   8        6.79        5.86      1.00 o 
  -5   4   8       17.01       22.35      1.53 o 
  -4   4   8        4.46        4.57      0.80 o 
  -3   4   8       35.74       36.54      1.54 o 
  -2   4   8        4.35        3.39      0.75 o 
  -1   4   8       31.17       34.55      1.53 o 
   0   4   8       15.04       12.97      1.15 o 
   1   4   8      126.50      113.11      3.13 o 
   2   4   8       24.16       26.60      1.55 o 
   3   4   8       89.90       94.01      3.31 o 
   4   4   8       36.43       33.25      2.37 o 
  -9   5   8       99.39       99.72      4.24 o 
  -8   5   8      347.02      328.52      7.74 o 
  -7   5   8       61.47       88.46      2.88 o 
  -6   5   8       86.71       85.25      2.83 o 
  -5   5   8      126.58      129.18      3.41 o 
  -4   5   8       45.74       58.35      1.94 o 
  -3   5   8        0.36        4.78      0.80 o 
  -2   5   8       21.94       29.34      1.80 o 
  -1   5   8      194.92      188.26      4.38 o 
   0   5   8       26.53       33.94      1.70 o 
   1   5   8       59.01       65.48      2.72 o 
   2   5   8      225.83      216.99      5.27 o 
   3   5   8        8.38       30.76      2.11 o 
   4   5   8       78.99       83.44      3.05 o 
   5   5   8      182.52      174.00      6.06 o 
 -11   6   8       40.07       53.37      3.28 o 
 -10   6   8      112.59      109.89      4.59 o 
  -9   6   8       16.60       17.65      2.08 o 
  -8   6   8       66.00       67.11      3.87 o 
  -7   6   8      347.54      302.91      7.63 o 
  -6   6   8       38.53       43.16      1.86 o 
  -5   6   8       73.82       74.24      2.31 o 
  -4   6   8        7.29       12.58      1.07 o 
  -3   6   8       48.18       52.66      1.87 o 
  -2   6   8       81.96       72.85      2.44 o 
  -1   6   8      140.39      124.80      3.65 o 
   0   6   8       34.38       37.97      1.93 o 
   1   6   8        0.81       24.55      1.99 o 
   2   6   8        6.11       10.18      1.33 o 
   3   6   8        6.04        6.14      1.11 o 
   4   6   8        6.65       10.46      1.06 o 
   5   6   8      128.18      122.96      5.01 o 
   6   6   8        6.22        6.57      1.64 o 
 -12   7   8       14.94       23.42      2.54 o 
 -11   7   8        3.56        9.89      1.82 o 
 -10   7   8      304.00      290.79      8.66 o 
  -9   7   8      149.64      146.89      5.38 o 
  -8   7   8       29.21       27.22      2.38 o 
  -7   7   8        7.10       13.76      1.51 o 
  -6   7   8      109.27      122.28      4.15 o 
  -5   7   8      328.81      312.86      5.84 o 
  -4   7   8       76.44       87.96      2.70 o 
  -3   7   8      151.91      148.10      3.79 o 
  -2   7   8        0.89       16.75      1.99 o 
  -1   7   8       84.68       96.82      3.18 o 
   0   7   8       59.03       54.90      2.34 o 
   1   7   8       16.85       17.23      1.50 o 
   2   7   8        0.44        7.96      1.51 o 
   3   7   8      196.16      205.72      5.64 o 
   4   7   8      105.23      117.25      5.35 o 
   5   7   8      146.48      136.84      5.48 o 
 -12   8   8       25.25       37.71      2.90 o 
 -11   8   8       45.17       35.46      2.77 o 
 -10   8   8      292.53      282.25      8.48 o 
  -9   8   8        4.10        6.06      1.51 o 
  -8   8   8       59.61       64.21      3.03 o 
  -7   8   8       53.59       49.17      2.39 o 
  -6   8   8      423.89      399.07      8.72 o 
  -5   8   8      153.70      150.94      4.31 o 
  -4   8   8      133.75      131.56      4.37 o 
  -3   8   8       17.14       22.54      1.61 o 
  -2   8   8       16.86       37.84      3.30 o 
  -1   8   8        6.92        9.50      1.20 o 
   0   8   8       14.88       15.44      1.46 o 
   1   8   8        7.48        7.67      1.24 o 
   2   8   8        4.98       16.81      1.74 o 
   3   8   8       14.45       14.51      1.53 o 
   4   8   8       60.38       69.34      4.48 o 
 -12   9   8        0.63        1.16      1.57 o 
 -11   9   8       26.11       30.45      2.73 o 
 -10   9   8        8.03        9.46      1.74 o 
  -9   9   8       31.30       34.67      2.62 o 
  -8   9   8       10.36        9.41      1.43 o 
  -7   9   8       44.70       46.90      2.79 o 
  -6   9   8       27.79       27.22      2.67 o 
  -5   9   8        3.82        6.20      1.31 o 
  -4   9   8        0.69        4.96      1.27 o 
  -3   9   8       36.63       31.57      2.20 o 
  -2   9   8       13.05       15.32      1.70 o 
  -1   9   8        1.32        0.75      0.97 o 
   0   9   8        0.24        2.57      1.07 o 
   1   9   8       51.56       63.67      3.60 o 
   2   9   8       69.60       75.19      3.40 o 
   3   9   8        2.35        1.99      2.00 o 
 -11  10   8       13.80       15.63      1.91 o 
 -10  10   8        1.26        5.10      1.31 o 
  -9  10   8        0.86        8.76      1.74 o 
  -8  10   8       67.91       66.42      3.87 o 
  -7  10   8      118.08      119.82      5.23 o 
  -6  10   8       39.65       50.30      2.92 o 
  -5  10   8       39.25       45.15      2.32 o 
  -4  10   8        1.64        3.79      0.87 o 
  -3  10   8        2.08       17.77      3.24 o 
  -2  10   8        0.63        5.04      1.27 o 
  -1  10   8      137.49      145.78      4.87 o 
   0  10   8       22.93       20.92      2.15 o 
   1  10   8       18.23       17.63      1.91 o 
 -10  11   8        7.64        9.47      2.21 o 
  -9  11   8       14.22       12.32      1.85 o 
  -8  11   8       29.81       26.91      2.38 o 
  -7  11   8       34.14       32.58      2.46 o 
  -6  11   8      126.23      140.79      4.77 o 
  -5  11   8      273.43      249.18      7.02 o 
  -4  11   8       89.14       84.90      3.64 o 
  -3  11   8       11.13       10.71      1.65 o 
  -2  11   8       30.68       33.42      2.45 o 
  -1  11   8       49.03       46.99      2.99 o 
  -9  12   8        5.02        2.34      1.54 o 
  -8  12   8       86.70       91.61      3.89 o 
  -7  12   8        3.35       -0.10      1.39 o 
  -6  12   8       93.95       91.37      4.65 o 
  -5  12   8        0.06        3.77      2.24 o 
  -4  12   8       11.69       17.97      2.38 o 
  -3  12   8        3.35        1.37      1.31 o 
   0   0   9      934.93      984.45     30.04 o 
  -1   1   9      355.96      328.96      6.46 o 
   0   1   9        1.71       22.46      1.55 o 
   1   1   9        0.80       14.60      1.89 o 
  -3   2   9        0.00        2.07      0.89 o 
  -2   2   9        0.73        0.62      0.79 o 
  -1   2   9      315.10      326.24      6.11 o 
   0   2   9       17.83       13.54      1.17 o 
   1   2   9       35.69       74.24      4.76 o 
   2   2   9       49.84       57.25      2.36 o 
  -5   3   9        0.48        0.94      0.83 o 
  -4   3   9        3.58        7.97      1.14 o 
  -3   3   9       81.08       94.57      2.77 o 
  -2   3   9       21.92       67.16      3.58 o 
  -1   3   9      740.93      689.68     12.67 o 
   0   3   9       24.11       31.19      1.70 o 
   1   3   9        0.33        0.68      0.78 o 
   2   3   9        0.42        1.41      0.80 o 
   3   3   9       45.20       46.67      2.18 o 
  -7   4   9       30.28       32.23      2.49 o 
  -6   4   9       26.55       30.99      1.82 o 
  -5   4   9       58.39       53.57      2.30 o 
  -4   4   9       49.90       47.43      2.15 o 
  -3   4   9      104.19      106.58      3.01 o 
  -2   4   9      152.81      147.73      4.05 o 
  -1   4   9       15.14       21.63      1.55 o 
   0   4   9       16.28       17.81      1.42 o 
   1   4   9        2.55        9.36      1.22 o 
   2   4   9       14.70       19.78      1.72 o 
   3   4   9      125.38      121.45      4.02 o 
   4   4   9        4.37        3.56      1.04 o 
  -9   5   9        6.87        7.37      1.59 o 
  -8   5   9      101.35       93.93      3.31 o 
  -7   5   9       12.62       16.03      1.42 o 
  -6   5   9        1.16        8.72      1.17 o 
  -5   5   9      188.01      184.87      4.78 o 
  -4   5   9       16.92       21.07      1.61 o 
  -3   5   9       25.56       23.24      1.63 o 
  -2   5   9       20.91       23.00      1.56 o 
  -1   5   9       11.23       13.27      1.28 o 
   0   5   9        6.91       17.40      1.53 o 
   1   5   9       80.21       75.83      3.08 o 
   2   5   9       20.91       20.88      1.78 o 
   3   5   9        0.54        6.47      1.19 o 
   4   5   9       20.24       14.79      1.50 o 
   5   5   9       45.13       54.06      3.33 o 
 -10   6   9        1.00        0.86      1.18 o 
  -9   6   9       13.02       13.92      1.95 o 
  -8   6   9       18.20       20.93      2.26 o 
  -7   6   9        0.18        1.68      0.70 o 
  -6   6   9      126.67      118.84      3.57 o 
  -5   6   9       39.16       44.00      2.06 o 
  -4   6   9       68.44       58.90      2.70 o 
  -3   6   9       33.23       31.48      1.74 o 
  -2   6   9        7.29       11.81      1.24 o 
  -1   6   9       70.87       61.11      2.52 o 
   0   6   9        2.86        8.58      1.19 o 
   1   6   9        0.58        2.11      0.99 o 
   2   6   9        9.27       11.98      1.47 o 
   3   6   9       65.39       67.82      2.90 o 
   4   6   9        0.61        1.92      1.26 o 
 -10   7   9       35.37       41.67      3.59 o 
  -9   7   9        5.15        6.77      1.64 o 
  -8   7   9       23.55       29.81      2.51 o 
  -7   7   9       46.83       47.43      2.67 o 
  -6   7   9       32.13       34.12      2.67 o 
  -5   7   9      106.20      105.53      3.39 o 
  -4   7   9        6.33       14.22      1.81 o 
  -3   7   9       86.70      104.45      3.39 o 
  -2   7   9       28.71       40.90      2.12 o 
  -1   7   9       34.09       33.98      1.97 o 
   0   7   9       13.91       17.75      1.62 o 
   1   7   9       61.24       68.10      2.98 o 
   2   7   9       21.54       18.42      1.75 o 
   3   7   9       44.10       44.16      2.36 o 
  -9   8   9        0.32        9.29      2.06 o 
  -8   8   9       37.65       40.41      2.58 o 
  -7   8   9       17.84       20.83      2.39 o 
  -6   8   9      133.51      126.59      5.14 o 
  -5   8   9        0.02        2.75      2.01 o 
  -4   8   9       32.47       25.28      2.60 o 
  -3   8   9        6.02        6.51      1.09 o 
  -2   8   9        8.51       18.08      1.57 o 
  -1   8   9        6.89       11.76      1.39 o 
   0   8   9       53.86       47.19      2.34 o 
   1   8   9      105.13      109.50      3.94 o 
  -8   9   9       24.07       23.08      2.58 o 
  -7   9   9        0.15        0.66      1.47 o 
  -6   9   9        1.26        1.29      1.40 o 
  -5   9   9        9.46        9.61      1.91 o 
  -4   9   9       17.04       14.17      2.12 o 
  -3   9   9       12.50       12.40      1.68 o 
  -2   9   9        8.15       10.98      1.61 o 
  -1   9   9        0.49        7.06      2.11 o 
  -7  10   9      110.35      104.92      7.34 o 
  -6  10   9        0.20        3.89      3.45 o 
  -5  10   9       26.64       29.31      2.74 o 
  -4  10   9       62.02       71.28      3.53 o 
  -3  10   9       20.04       20.74      2.63 o 
   0   0  10       13.10       12.13      2.19 o 
  -1   1  10       71.50       69.60      2.57 o 
   0   1  10       11.64       14.78      1.55 o 
   1   1  10       13.08       14.98      1.57 o 
  -3   2  10       20.72       22.64      1.73 o 
  -2   2  10       60.99       56.75      2.58 o 
  -1   2  10       44.47       43.37      2.27 o 
   0   2  10       12.98       16.26      1.63 o 
   1   2  10       34.23       41.28      2.11 o 
   2   2  10       54.33       52.40      2.41 o 
  -5   3  10        4.38        5.09      1.09 o 
  -4   3  10       27.74       33.18      1.97 o 
  -3   3  10       13.80       16.32      1.55 o 
  -2   3  10       18.07       16.07      1.85 o 
  -1   3  10        0.86        2.79      1.01 o 
   0   3  10       54.78       47.27      2.43 o 
   1   3  10       94.48       80.40      3.00 o 
   2   3  10       36.92       42.07      2.20 o 
   3   3  10       83.27       88.17      3.46 o 
  -7   4  10       29.73       30.73      2.11 o 
  -6   4  10        4.43        5.18      1.13 o 
  -5   4  10       45.72       46.31      2.26 o 
  -4   4  10        2.70       15.84      2.79 o 
  -3   4  10       25.58       20.46      1.90 o 
  -2   4  10       23.50       25.42      2.21 o 
  -1   4  10        7.03       11.99      1.49 o 
   0   4  10      222.61      211.24      5.42 o 
   1   4  10       30.31       33.19      2.02 o 
   2   4  10       18.90       19.84      1.83 o 
   3   4  10       18.91       20.24      1.85 o 
  -6   5  10        0.05        0.53      0.81 o 
  -5   5  10        3.67        7.28      1.31 o 
  -4   5  10       34.21       48.65      2.59 o 
  -3   5  10        7.00       15.68      1.73 o 
  -2   5  10      122.69      117.68      4.11 o 
  -1   5  10       95.46      102.33      3.47 o 
   0   5  10       43.49       50.32      2.61 o 
   1   5  10        4.29       10.00      1.48 o 
  -6   6  10        3.44        6.57      1.18 o 
  -5   6  10        5.06        8.18      1.29 o 
  -4   6  10       14.60       17.32      1.76 o 
  -3   6  10       81.10       80.31      3.30 o 
  -2   6  10       18.07       18.52      1.92 o 
  -1   6  10       72.63       72.01      3.13 o 
   0   6  10       31.17       23.70      2.00 o 
  -4   7  10        8.51       14.57      1.76 o 
  -3   7  10        0.01        2.42      1.13 o 
                                                 
